# Supplementary material for: Deciphering the brain-gut axis: elucidating the link between cerebral cortex structures and functional gastrointestinal disorders via integrated Mendelian randomization
Source: Front Neurosci. 2024 May 22;18:1398412. doi: 10.3389/fnins.2024.1398412 (PMC11152161; doi:10.3389/fnins.2024.1398412)
Supplement: Supplementary file 3 [file Data_Sheet_3.xlsx]

## Sheet: Index
Table S1	GWAS Data Sources and Detailed Information
Table S2	Descriptions of Study Cohorts for Brain Cortical GWAS Data
Table S3	Instrumental Variables for Mendelian Randomization Analysis
Table S4	All Mendelian Randomization Results for the Causal Effects of Functional Gastrointestinal Disorders (FGID) on the Cerebral Cortex
Table S5	All Multivariable Mendelian Randomization Analyses Adjusting for Depression and Anxiety: Results from the FinnGen Database
Table S6	All Multivariable Mendelian Randomization Analyses Adjusting for Depression and Anxiety: Results from the UK Biobank (UKB) Database
Table S7	All Meta Analyses for Multivariable Mendelian Randomization Analyses
Table S8	All Mendelian Randomization Results for the Causal Effects of the Cerebral Cortex on Functional Gastrointestinal Disorders (FGID)

## Sheet: S1
GWAS Data Sources and Detailed Information
Phenotype	Database or consortium	Case	Control	Sample size	Ethnic background	Diagnostic Criteria	URL
Cerebral cortex	ENIGMA	NA	NA	33922		NA	https://enigma.ini.usc.edu/
FD	Finngen	8875	320387	329262		ICD-10 K30,ICD-9-5368A,ICD-8-5361	https://r9.finngen.fi/
IBS	Finngen	9323	301931	311254		ICD-10 K58, ICD-9-5641, ICD-8-56419	https://r9.finngen.fi/
Anxiety	UKB	463	455885	456348		PheCode 300.1	https://yanglab.westlake.edu.cn/data/ukb_fastgwa/imp_binary/pheno/300.1_PheCode
Depression	UKB	376	455972	456348		PheCode 296.22	https://yanglab.westlake.edu.cn/data/ukb_fastgwa/imp_binary/pheno/296.22_PheCode
Anxiety	Finngen	24662	337577	362239		ICD-10 F41.1, F41.0, F41.2、3、8、9, F40, F42	https://r9.finngen.fi/
Depression	Finngen	43280	329192	372472		ICD-10 F32, F33	https://r9.finngen.fi/

## Sheet: S2
Table S2. Descriptions of study cohorts
Cohort	Study Design	Ancestry	Total N	Females	Mean Age	SD
1000BRAINS	Population-based	European	775	346	67.259	6.69541
ADNI1	Case-control (AD, MCI, healthy control)	European	735	299	74.8136	6.81534
ADNI2GO	Case-control (AD, MCI, healthy control)	European	649	297	72.3801	7.05931
ALSPACa	Population-based	European	391	0	19.56	0.85
ASRB	case-control	European	233	138	38.5	11.3
BETULA	Population-based	European	311	169	62.364	13.3142
BIG-Affy	Population-based	European	1180	688	22.5975	3.81081
BIG-PsychChip	Population-based	European	432	206	22.5185	4.40097
BONN	Population-based	European	102	0	38.2255	6.58367
BrainScale	Population-based Twin Study	European	242	131	9.97367	1.3368
CARDIFF	Population-based	European	270	194	24.8074	6.89377
DNS-V3	Population-based	European	324	168	19.7037	1.23864
DNS-V4	Population-based	European	191	108	19.911	1.23435
EPIGEN	Epilepsy cases	European	178	104	38.4101	13.207
FOR2107	Population-based plus Affective disorders cases	European	785	474	34.3631	12.9691
GIG	Population-based	European	283	168	24.1625	2.41341
GSP	Population-based	European	442	251	21.4367	3.15464
HUBIN	Case-control (SCZ, healthy controls)	European	177	55	41.9159	8.19737
HUNT	Population-based	European	876	462	58.8895	4.2028
IMAGEN	Population-based	European	1358	725	14.5632	0.440168
IMpACT	Case-control (ADHD, healthy controls)	European	238	140	40.7689	12.0053
LBC1936	Population-based	European	604	285	72.6984	0.734048
LIBD	Case-control (SCZ, healthy controls, unaffected siblings)	European	484	214	33.2035	10.1385
MCIC	Case-control (SCZ, healthy controls)	European	162	56	33.679	11.1882
MooDS	Population-based	European	282	129	33.6	9.8
MPIP	Case-control (MDD, healthy controls)	European	550	318	48.2636	13.3085
MPRC	Case-control (SCZ, healthy controls)	European	387	205	37.1835	14.5586
MÜNSTER	Case-control (MDD, healthy controls)	European	985	561	35.8447	12.1387
NCNG	Population-based	European	321	218	51.5767	16.7289
NESDA	Case-control (depression, anxiety, healthy controls)	European	254	171	37.5354	10.2126
NeuroIMAGE	Case-control (ADHD, healthy controls)	European	210	68	17.1	3.18774
NTR	Population-based Twin Study	European	322	197	29.4375	10.9904
OATS	Population-based Twin Study	European	360	237	70.5278	5.10222
PAFIP	Case-control (SCZ, healthy controls)	European	112	42	28.3484	7.95824
PDNZ	Case-control (Parkinson's disease, healthy controls)	European	164	56	68.2	7.8
PING	Population-based	European	337	151	11.7527	4.67345
PPMI	Case-control	European	414	137	61.6599	9.64688
QTIM	Population-based Twin Study	European	996	645	22.376	3.33049
SHIP	Population-based	European	1118	579	55.8077	12.7937
SHIP-Trend	Population-based	European	891	499	50.3502	13.5331
Sydney MAS	Population-based	European	494	274	78.4318	4.67622
SYS	Family-based study	European	1675	884	28.282	17.4014
TCD-NUIG	Case-control (healthy control, schizophrenia)	European	192	108	29.901	10.3633
TOP	Case-control (SCZ, BD, other psychoses, healthy controls)	European	505	253	35.2066	10.2307
TOP3T	Case-control (SCZ, BD, other psychoses, healthy controls)	European	400	181	33.2439	11.8548
UiO2016	Case-control	European	229	98	31.7945	10.0056
UiO2017	Case-control	European	308	173	42.1391	17.9311
UKBB	Population-based	European	10083	5261	62.7664	7.4
UMCU	Case-control / family study (SCZ, BD, offspring, healthy controls)	European	698	373	33.1411	14.0976

## Sheet: S3
Instrumental Variables for Mendelian Randomization Analysis
	SNP	Effect_allele	Other_allele	eaf	beta	se	pval	samplesize	exposure	F
Instrumental Variables for Functional Gastrointestinal Disorders (FGID)	rs1362480	A	T	0.790821	-0.0854564	0.018615	4.41733e-06	329262	FD	21.0748
	rs3734502	A	C	0.453886	0.0765759	0.0153087	5.67074e-07	329262	FD	25.0212
	rs9265939	G	A	0.0939605	0.15052	0.0251735	2.24089e-09	329262	FD	35.7521
	rs57380547	A	G	0.158759	0.0953673	0.0204628	3.15399e-06	329262	FD	21.7205
	rs17463588	G	A	0.042953	-0.184693	0.0403246	4.64622e-06	329262	FD	20.9778
	rs11112594	T	C	0.243085	-0.0903895	0.0181354	6.22358e-07	329262	FD	24.8417
	rs146817916	A	G	0.0277536	-0.228972	0.0497618	4.19769e-06	329262	FD	21.1725
	rs17822102	G	A	0.369638	-0.0808755	0.0159731	4.12183e-07	329262	FD	25.6363
	rs76465878	T	G	0.0140598	-0.346304	0.0717439	1.38644e-06	329262	FD	23.2994
	rs116926535	C	G	0.169139	-0.0953672	0.0208276	4.67434e-06	329262	FD	20.9662
	rs113495375	T	C	0.0537789	0.146945	0.0321657	4.91541e-06	311254	IBS	20.8701
	rs73029069	T	C	0.135808	-0.103453	0.0223307	3.60844e-06	311254	IBS	21.4626
	rs116401159	A	G	0.0373409	-0.195508	0.0420229	3.2805e-06	311254	IBS	21.645
	rs72675748	C	T	0.245075	-0.0837109	0.0177215	2.31601e-06	311254	IBS	22.3133
	rs6821430	T	C	0.200972	0.0923975	0.0183585	4.82948e-07	311254	IBS	25.3306
	rs62397848	T	C	0.185834	0.0889734	0.0193754	4.38864e-06	311254	IBS	21.0872
	rs3846947	C	T	0.432511	0.0747219	0.015746	2.08032e-06	311254	IBS	22.5193
	rs9386740	A	G	0.108982	0.109758	0.0234657	2.90596e-06	311254	IBS	21.8779
	rs12909327	C	G	0.611626	-0.0727334	0.0152289	1.78809e-06	311254	IBS	22.8103
	rs8039669	A	G	0.041773	-0.184546	0.0392393	2.56236e-06	311254	IBS	22.1191
	rs205026	T	C	0.5701	-0.0749091	0.015026	6.187e-07	311254	IBS	24.8532
Instrumental Variables for cerebral cortex	rs2490556	A	T	0.3155	0.0406071	0.00849418	1.748e-06	32068	Full_SurfArea	22.8539
	rs4846200	T	C	0.4191	0.0402475	0.00799985	4.878e-07	32068	Full_SurfArea	25.3113
	rs499688	T	C	0.6518	0.0394578	0.00834937	2.292e-06	31582	Full_SurfArea	22.3336
	rs6673449	A	G	0.4319	0.0397943	0.00795536	5.668e-07	32176	Full_SurfArea	25.022
	rs12137969	A	G	0.2412	-0.042131	0.00921168	4.793e-06	32176	Full_SurfArea	20.9182
	rs10927043	T	C	0.1826	0.051918	0.0101998	3.578e-07	32176	Full_SurfArea	25.9093
	rs57415181	C	G	0.1447	-0.0586444	0.0112009	1.644e-07	32176	Full_SurfArea	27.4122
	rs10496091	A	G	0.2777	-0.0467188	0.00879823	1.096e-07	32176	Full_SurfArea	28.1963
	rs12630663	T	C	0.5883	-0.0455559	0.00800616	1.27e-08	32176	Full_SurfArea	32.3773
	rs34464850	C	G	0.1534	0.0885055	0.0109607	6.758e-16	31984	Full_SurfArea	65.2025
	rs11938781	T	C	0.8352	0.05074	0.010622	1.78e-06	32176	Full_SurfArea	22.8188
	rs10029872	T	C	0.4749	-0.0366284	0.0078916	3.46e-06	32176	Full_SurfArea	21.543
	rs2301718	A	G	0.2269	0.0524015	0.0094078	2.547e-08	32176	Full_SurfArea	31.0249
	rs386424	T	G	0.6992	-0.0469916	0.00859194	4.519e-08	32176	Full_SurfArea	29.9129
	rs7715167	T	C	0.3857	-0.0451068	0.00810845	2.653e-08	32068	Full_SurfArea	30.9462
	rs2802295	A	G	0.3793	-0.0513506	0.00811952	2.543e-10	32176	Full_SurfArea	39.9973
	rs11759026	A	G	0.7624	-0.0897969	0.00928765	4.106e-22	31907	Full_SurfArea	93.4784
	rs139849708	T	C	0.9703	0.145678	0.0274793	1.149e-07	22951	Full_SurfArea	28.1045
	rs6463758	A	G	0.4618	-0.0394569	0.00790434	5.982e-07	32176	Full_SurfArea	24.9181
	rs149352678	T	C	0.0991	0.0666367	0.0131882	4.355e-07	32176	Full_SurfArea	25.5304
	rs42035	A	G	0.7546	0.0437257	0.00915763	1.799e-06	32176	Full_SurfArea	22.7985
	rs41563	A	G	0.3385	0.0419794	0.00832754	4.63e-07	32176	Full_SurfArea	25.4121
	rs10251751	T	C	0.6639	0.0386866	0.00834261	3.531e-06	32176	Full_SurfArea	21.5039
	rs76650567	T	C	0.087	-0.0647751	0.0139828	3.613e-06	32176	Full_SurfArea	21.4601
	rs66702753	A	C	0.7507	0.0419275	0.00910951	4.172e-06	32176	Full_SurfArea	21.184
	rs10817864	T	C	0.5739	0.0380431	0.00796902	1.807e-06	32176	Full_SurfArea	22.7898
	rs12357321	A	G	0.3206	-0.0493035	0.00844224	5.217e-09	32176	Full_SurfArea	34.1068
	rs1628768	T	C	0.7614	-0.0681142	0.00924112	1.696e-13	32176	Full_SurfArea	54.3284
	rs17543864	A	G	0.3264	-0.0448174	0.00840358	9.654e-08	32176	Full_SurfArea	28.4422
	rs3217901	A	G	0.5779	-0.0412841	0.00797844	2.286e-07	32176	Full_SurfArea	26.775
	rs2066827	T	G	0.7667	0.0579869	0.0107553	6.987e-08	24138	Full_SurfArea	29.0682
	rs7975351	A	G	0.474	0.0430415	0.00799857	7.401e-08	31319	Full_SurfArea	28.9568
	rs10876864	A	G	0.5774	-0.0450997	0.00808493	2.43e-08	31319	Full_SurfArea	31.1169
	rs10878349	A	G	0.49	0.0741265	0.00787503	4.829e-21	32176	Full_SurfArea	88.6017
	rs35227403	A	T	0.0588	-0.0839882	0.0167507	5.331e-07	32176	Full_SurfArea	25.1403
	rs111855983	T	C	0.8681	0.0573715	0.0124429	4.011e-06	28185	Full_SurfArea	21.2594
	rs2195243	C	G	0.2196	-0.0535658	0.00990546	6.384e-08	29708	Full_SurfArea	29.2433
	rs34011931	A	G	0.672	-0.0383775	0.00839402	4.831e-06	32176	Full_SurfArea	20.9033
	rs6572878	T	C	0.6003	0.0408367	0.00809335	4.518e-07	31790	Full_SurfArea	25.4592
	rs76801057	T	C	0.0263	0.135623	0.0286023	2.119e-06	23846	Full_SurfArea	22.4836
	rs4265798	A	T	0.9332	-0.0756763	0.0163391	3.628e-06	30025	Full_SurfArea	21.4518
	rs7207463	A	G	0.438	0.0373384	0.00794288	2.591e-06	32176	Full_SurfArea	22.0982
	rs6505216	T	G	0.2375	0.042815	0.00936981	4.89e-06	31430	Full_SurfArea	20.88
	rs79600142	T	C	0.7802	0.117596	0.0099293	2.331e-32	29435	Full_SurfArea	140.264
	rs12452834	T	C	0.3329	-0.0432722	0.00853727	4.007e-07	30867	Full_SurfArea	25.691
	rs1791513	A	G	0.4737	0.0362031	0.00789264	4.498e-06	32176	Full_SurfArea	21.0401
	rs743038	T	C	0.556	-0.0371305	0.00805255	4.007e-06	31216	Full_SurfArea	21.2616
	rs1180331	A	G	0.461	0.0381292	0.00782138	5.299e-07	32872	Full_Thickness	23.7656
	rs556204	C	G	0.1594	-0.0536062	0.0107212	1.417e-06	32441	Full_Thickness	25
	rs2002058	T	C	0.1892	0.0456413	0.00992202	1.289e-06	33089	Full_Thickness	21.16
	rs7549825	A	G	0.6916	-0.042209	0.00844181	2.503e-06	32872	Full_Thickness	25
	rs7531555	T	C	0.2386	0.047936	0.00917924	7.662e-08	32639	Full_Thickness	27.2716
	rs6738528	A	T	0.3984	0.0447904	0.00796274	7.324e-09	32872	Full_Thickness	31.6406
	rs3770776	A	G	0.5701	-0.0383923	0.00787533	3.17e-07	32872	Full_Thickness	23.7656
	rs11692435	A	G	0.091	-0.0873409	0.0143969	3.179e-10	29128	Full_Thickness	36.8044
	rs533577	T	C	0.4935	-0.0487275	0.0077964	8.426e-11	32872	Full_Thickness	39.0625
	rs11708974	T	C	0.4778	0.0341504	0.0078058	4.07e-06	32872	Full_Thickness	19.1406
	rs2636563	C	G	0.2416	0.0458186	0.00937198	2.299e-06	31046	Full_Thickness	23.9012
	rs10016059	T	C	0.6621	-0.0394129	0.00829745	4.994e-06	32441	Full_Thickness	22.5625
	rs7657284	A	C	0.7535	-0.044227	0.00904643	2.68e-07	32872	Full_Thickness	23.9012
	rs7683042	A	G	0.5972	0.0357733	0.00794963	3.852e-06	32872	Full_Thickness	20.25
	rs13107325	T	C	0.0707	-0.0770638	0.01521	5.054e-07	32872	Full_Thickness	25.6711
	rs35021943	A	C	0.7578	-0.0515628	0.00909932	2.979e-09	32872	Full_Thickness	32.1111
	rs40565	T	C	0.8108	0.0482402	0.01005	5.911e-07	32249	Full_Thickness	23.04
	rs2744449	C	G	0.9107	0.0616681	0.0135879	4.452e-06	33281	Full_Thickness	20.5976
	rs194833	T	G	0.4771	-0.0343547	0.00785251	3.614e-06	32486	Full_Thickness	19.1406
	rs6961970	A	C	0.2334	0.0419908	0.0092175	2.411e-06	32872	Full_Thickness	20.7531
	rs724265	A	G	0.6272	0.0413204	0.00806252	1.012e-07	32872	Full_Thickness	26.2656
	rs3200031	T	C	0.0773	0.074033	0.0145981	5.526e-07	32872	Full_Thickness	25.7194
	rs7824177	A	G	0.8384	0.0624829	0.0105903	8.922e-09	32872	Full_Thickness	34.81
	rs12543282	T	C	0.2395	0.0437192	0.00915053	4.087e-06	32764	Full_Thickness	22.8272
	rs35025323	T	C	0.879	0.0586867	0.0119547	1.762e-06	32872	Full_Thickness	24.0992
	rs4296031	A	G	0.8037	-0.0434477	0.00987447	3.779e-06	32486	Full_Thickness	19.36
	rs7957460	A	G	0.6732	-0.0386574	0.00835835	2.96e-06	32512	Full_Thickness	21.3906
	rs12815451	T	C	0.8481	-0.0649705	0.0139223	3.201e-06	20004	Full_Thickness	21.7778
	rs1558801	A	C	0.6148	0.0376692	0.00826885	2.204e-06	30860	Full_Thickness	20.7531
	rs4772440	T	C	0.4224	-0.0355213	0.00789361	3.102e-06	32872	Full_Thickness	20.25
	rs1742401	A	G	0.3809	-0.0381995	0.00804201	7.05e-07	32764	Full_Thickness	22.5625
	rs12938775	A	G	0.501	-0.0409633	0.00857371	6.873e-07	27187	Full_Thickness	22.8272
	rs11656696	A	C	0.4288	0.0396057	0.00792115	2.117e-07	32512	Full_Thickness	25
	rs7215205	T	C	0.3674	0.0365007	0.00811126	3.115e-06	32680	Full_Thickness	20.25
	rs2316766	T	G	0.2098	0.067429	0.0107496	2.903e-10	26063	Full_Thickness	39.3471
	rs117826338	T	C	0.1353	0.0616294	0.0119283	9.902e-08	30012	Full_Thickness	26.6944
	rs3816046	T	C	0.3206	-0.0445579	0.00869422	8.464e-07	30344	Full_Thickness	26.2656
	rs5994871	T	C	0.7171	0.0403963	0.00865635	8.821e-07	32872	Full_Thickness	21.7778
	rs5756894	A	C	0.6043	0.0348841	0.00797351	4.741e-06	32872	Full_Thickness	19.1406
	rs9436222	C	G	0.6752	0.0448122	0.00865859	2.272e-07	30386	with.global_bankssts_surfavg	26.7854
	rs626186	T	C	0.793	-0.0480442	0.0100087	1.585e-06	30386	with.global_bankssts_surfavg	23.0425
	rs2573727	A	G	0.6568	-0.0438849	0.00873801	5.104e-07	29028	with.global_bankssts_surfavg	25.2235
	rs13112241	A	G	0.256	0.0436188	0.00929177	2.671e-06	30386	with.global_bankssts_surfavg	22.0369
	rs76289875	A	G	0.0996	0.0642852	0.0135402	2.056e-06	30390	with.global_bankssts_surfavg	22.5409
	rs11727676	T	C	0.906	0.0752831	0.016031	2.651e-06	22825	with.global_bankssts_surfavg	22.0533
	rs12516225	T	G	0.3045	-0.0416368	0.00881172	2.3e-06	30386	with.global_bankssts_surfavg	22.3271
	rs62384380	A	C	0.0193	-0.154365	0.0309954	6.348e-07	27474	with.global_bankssts_surfavg	24.8029
	rs117332214	T	G	0.9771	0.13063	0.0285619	4.795e-06	27373	with.global_bankssts_surfavg	20.9175
	rs9321751	A	G	0.6233	-0.0403347	0.00845654	1.848e-06	29757	with.global_bankssts_surfavg	22.7495
	rs2237430	T	C	0.6745	-0.0417395	0.00865426	1.413e-06	30386	with.global_bankssts_surfavg	23.2613
	rs7862092	T	G	0.9222	0.0833129	0.0151371	3.713e-08	30386	with.global_bankssts_surfavg	30.2926
	rs9634160	T	C	0.4236	-0.0407633	0.00891242	4.794e-06	25762	with.global_bankssts_surfavg	20.9193
	rs79898982	T	C	0.6328	0.0405451	0.00851631	1.927e-06	29648	with.global_bankssts_surfavg	22.666
	rs160458	T	C	0.5145	-0.054879	0.00811051	1.318e-11	30386	with.global_bankssts_surfavg	45.7843
	rs60856912	T	G	0.1743	0.0514154	0.010689	1.508e-06	30386	with.global_bankssts_surfavg	23.1372
	rs6565627	T	C	0.2994	-0.0473702	0.00894351	1.18e-07	29775	with.global_bankssts_surfavg	28.054
	rs73006822	T	C	0.15	0.0676937	0.0119003	1.283e-08	27661	with.global_bankssts_surfavg	32.3579
	rs2043294	A	T	0.8211	-0.0576469	0.0108189	9.911e-08	29054	with.global_bankssts_surfavg	28.3915
	rs1514497	T	C	0.244	0.0462505	0.0094214	1.373e-06	30515	with.global_bankssts_thickavg	24.0992
	rs34061468	T	G	0.2237	0.0450214	0.00971051	4.976e-06	30515	with.global_bankssts_thickavg	21.4959
	rs1913808	A	G	0.3149	-0.0418174	0.00871195	3.591e-06	30515	with.global_bankssts_thickavg	23.04
	rs2568168	A	G	0.8641	0.0543624	0.0120805	4.613e-06	29157	with.global_bankssts_thickavg	20.25
	rs11710662	A	G	0.7921	-0.051968	0.0100833	3.444e-07	29838	with.global_bankssts_thickavg	26.5621
	rs28423057	T	C	0.0285	0.111536	0.0244239	4.765e-06	30254	with.global_bankssts_thickavg	20.8544
	rs13311548	T	C	0.1719	0.0536235	0.0107247	3.155e-07	30515	with.global_bankssts_thickavg	25
	rs2416560	A	C	0.5945	0.0476096	0.00824012	3.642e-08	30515	with.global_bankssts_thickavg	33.3827
	rs11259736	A	G	0.1658	-0.0609745	0.0118562	4.243e-07	25693	with.global_bankssts_thickavg	26.449
	rs149142	T	C	0.6052	-0.0670075	0.00827253	2.022e-17	30515	with.global_bankssts_thickavg	65.61
	rs12045189	A	G	0.7534	0.0426475	0.00912404	2.949e-06	32308	with.global_caudalanteriorcingulate_surfavg	21.848
	rs7604555	A	G	0.8701	0.0712709	0.0147279	1.304e-06	20373	with.global_caudalanteriorcingulate_surfavg	23.4177
	rs2053395	A	G	0.4281	-0.0362963	0.00794541	4.914e-06	32331	with.global_caudalanteriorcingulate_surfavg	20.8685
	rs13021985	A	G	0.4254	0.0467164	0.00790626	3.447e-09	32691	with.global_caudalanteriorcingulate_surfavg	34.9138
	rs78281653	T	C	0.9655	-0.104816	0.0218803	1.664e-06	31333	with.global_caudalanteriorcingulate_surfavg	22.9482
	rs10171821	A	G	0.5171	0.0371708	0.00799157	3.302e-06	31333	with.global_caudalanteriorcingulate_surfavg	21.6342
	rs924762	T	C	0.2788	0.0406974	0.00871897	3.044e-06	32691	with.global_caudalanteriorcingulate_surfavg	21.7872
	rs7728751	A	G	0.7924	0.0548573	0.00963792	1.256e-08	32691	with.global_caudalanteriorcingulate_surfavg	32.3968
	rs7711454	T	C	0.8686	-0.053504	0.0116108	4.063e-06	32477	with.global_caudalanteriorcingulate_surfavg	21.2349
	rs2647416	T	C	0.3861	-0.039408	0.00803018	9.227e-07	32691	with.global_caudalanteriorcingulate_surfavg	24.0834
	rs56851678	A	C	0.4096	0.0363833	0.00795045	4.74e-06	32691	with.global_caudalanteriorcingulate_surfavg	20.9421
	rs11135715	A	G	0.7162	0.0414167	0.0086718	1.788e-06	32691	with.global_caudalanteriorcingulate_surfavg	22.8103
	rs2509765	T	C	0.8388	0.055716	0.0107342	2.096e-07	32068	with.global_caudalanteriorcingulate_surfavg	26.9416
	rs4747503	C	G	0.6059	-0.0454991	0.00799955	1.29e-08	32691	with.global_caudalanteriorcingulate_surfavg	32.3501
	rs292110	A	G	0.659	0.0378398	0.00824754	4.477e-06	32691	with.global_caudalanteriorcingulate_surfavg	21.0499
	rs10845985	A	G	0.4449	0.0411416	0.00791025	1.982e-07	32331	with.global_caudalanteriorcingulate_surfavg	27.0509
	rs3741588	A	G	0.8229	-0.0472038	0.0102578	4.192e-06	32587	with.global_caudalanteriorcingulate_surfavg	21.1763
	rs59249511	A	C	0.1613	0.0492339	0.0106297	3.628e-06	32691	with.global_caudalanteriorcingulate_surfavg	21.4529
	rs77616139	A	G	0.0376	0.100449	0.0206661	1.17e-06	32331	with.global_caudalanteriorcingulate_surfavg	23.6251
	rs80241863	A	G	0.0127	0.239567	0.0403056	2.786e-09	24513	with.global_caudalanteriorcingulate_surfavg	35.3285
	rs149041077	T	G	0.8348	0.048544	0.0105238	3.973e-06	32717	with.global_caudalanteriorcingulate_surfavg	21.2776
	rs57604499	T	C	0.9793	-0.134361	0.0279918	1.541e-06	31458	with.global_caudalanteriorcingulate_thickavg	23.04
	rs7737603	T	C	0.8748	0.0586172	0.0117234	8.896e-07	33193	with.global_caudalanteriorcingulate_thickavg	25
	rs116803501	A	G	0.0375	-0.0969406	0.0205496	2.372e-06	32784	with.global_caudalanteriorcingulate_thickavg	22.2538
	rs73528979	A	G	0.146	0.0565955	0.011117	2.303e-07	32424	with.global_caudalanteriorcingulate_thickavg	25.9174
	rs11778360	T	C	0.5032	-0.0390401	0.00780801	2.651e-07	32784	with.global_caudalanteriorcingulate_thickavg	25
	rs10980625	T	C	0.1086	0.0592257	0.0125478	2.181e-06	32784	with.global_caudalanteriorcingulate_thickavg	22.2784
	rs61966705	A	G	0.656	-0.0393797	0.00847411	3.694e-06	30835	with.global_caudalanteriorcingulate_thickavg	21.5952
	rs78185953	T	G	0.0262	0.122745	0.0260369	2.917e-06	28888	with.global_caudalanteriorcingulate_thickavg	22.2245
	rs111635253	A	G	0.0512	-0.0911583	0.0177642	2.101e-07	32592	with.global_caudalanteriorcingulate_thickavg	26.3331
	rs9929528	T	G	0.6087	0.0541184	0.00992171	7.672e-08	21297	with.global_caudalanteriorcingulate_thickavg	29.7521
	rs12949143	T	C	0.6627	-0.0406392	0.0087084	1.894e-06	29476	with.global_caudalanteriorcingulate_thickavg	21.7778
	rs77868392	A	G	0.7585	0.042569	0.00912193	4.134e-06	32784	with.global_caudalanteriorcingulate_thickavg	21.7778
	rs77222791	T	C	0.9481	-0.0892338	0.0190551	3.227e-06	27965	with.global_caudalanteriorcingulate_thickavg	21.9298
	rs1207616	T	G	0.1754	0.0491227	0.010807	4.394e-06	29581	with.global_caudalanteriorcingulate_thickavg	20.6612
	rs114248263	C	G	0.0168	-0.145693	0.0315775	3.953e-06	30338	with.global_caudalmiddlefrontal_surfavg	21.2874
	rs7562708	T	G	0.3836	0.0447112	0.00805057	2.795e-08	32598	with.global_caudalmiddlefrontal_surfavg	30.8445
	rs6753397	T	C	0.2739	0.041281	0.00877933	2.575e-06	32598	with.global_caudalmiddlefrontal_surfavg	22.1094
	rs7580560	A	G	0.8095	0.0472297	0.00997005	2.167e-06	32598	with.global_caudalmiddlefrontal_surfavg	22.4406
	rs7356095	A	G	0.2786	-0.0438285	0.00892066	8.965e-07	31240	with.global_caudalmiddlefrontal_surfavg	24.139
	rs655045	T	C	0.4059	-0.0471237	0.00814276	7.152e-09	31240	with.global_caudalmiddlefrontal_surfavg	33.4916
	rs30641	A	G	0.7634	-0.0567093	0.00915305	5.801e-10	33006	with.global_caudalmiddlefrontal_surfavg	38.3863
	rs9345125	A	G	0.82	0.0665871	0.0101877	6.319e-11	32598	with.global_caudalmiddlefrontal_surfavg	42.7198
	rs4273712	A	G	0.7313	-0.0788222	0.00891062	9.071e-19	31971	with.global_caudalmiddlefrontal_surfavg	78.2493
	rs9402979	T	C	0.2545	-0.046541	0.0090249	2.509e-07	32331	with.global_caudalmiddlefrontal_surfavg	26.5942
	rs448939	T	C	0.5498	0.0398519	0.00790156	4.57e-07	32331	with.global_caudalmiddlefrontal_surfavg	25.4374
	rs12542760	C	G	0.3253	0.0389225	0.0083572	3.203e-06	32598	with.global_caudalmiddlefrontal_surfavg	21.691
	rs7853181	A	G	0.5633	0.0369176	0.00789397	2.916e-06	32598	with.global_caudalmiddlefrontal_surfavg	21.8713
	rs144390115	A	G	0.9908	0.237883	0.0517513	4.293e-06	20462	with.global_caudalmiddlefrontal_surfavg	21.1293
	rs2589230	T	C	0.9407	0.0833066	0.0166684	5.796e-07	32238	with.global_caudalmiddlefrontal_surfavg	24.9788
	rs7184835	T	C	0.5271	-0.0497638	0.00783977	2.186e-10	32598	with.global_caudalmiddlefrontal_surfavg	40.2921
	rs1261073	A	C	0.6156	0.0438533	0.00804756	5.059e-08	32598	with.global_caudalmiddlefrontal_surfavg	29.6945
	rs2764684	T	C	0.8244	0.0460937	0.010243	2.726e-06	32901	with.global_caudalmiddlefrontal_thickavg	20.25
	rs74700892	T	C	0.0108	-0.204875	0.041171	8.229e-07	27588	with.global_caudalmiddlefrontal_thickavg	24.7625
	rs3845731	A	G	0.207	-0.0431313	0.00970454	4.168e-06	32325	with.global_caudalmiddlefrontal_thickavg	19.7531
	rs144182557	A	C	0.0155	-0.248072	0.0502848	8.084e-07	12936	with.global_caudalmiddlefrontal_thickavg	24.3378
	rs73004648	A	G	0.8771	0.0606243	0.0119083	6.109e-07	32685	with.global_caudalmiddlefrontal_thickavg	25.9174
	rs35233427	A	G	0.0177	-0.139166	0.0299594	2.399e-06	32020	with.global_caudalmiddlefrontal_thickavg	21.5775
	rs13135092	A	G	0.9236	-0.0819966	0.0147173	4.799e-08	32685	with.global_caudalmiddlefrontal_thickavg	31.0408
	rs10875632	T	G	0.2093	-0.0437862	0.0096116	2.228e-06	32685	with.global_caudalmiddlefrontal_thickavg	20.7531
	rs11748651	A	T	0.6716	0.0551393	0.00832292	1.074e-11	32685	with.global_caudalmiddlefrontal_thickavg	43.8906
	rs9351273	C	G	0.9468	-0.086017	0.0174212	1.284e-06	32685	with.global_caudalmiddlefrontal_thickavg	24.3789
	rs697510	T	C	0.5346	-0.0369543	0.00783879	2.481e-06	32685	with.global_caudalmiddlefrontal_thickavg	22.2245
	rs143143078	T	C	0.1823	-0.0509341	0.0101868	1.539e-06	32300	with.global_caudalmiddlefrontal_thickavg	25
	rs58186954	T	C	0.128	-0.0586414	0.0123455	3.928e-06	29371	with.global_caudalmiddlefrontal_thickavg	22.5625
	rs633862	T	C	0.5448	-0.0358936	0.00785173	4.778e-06	32685	with.global_caudalmiddlefrontal_thickavg	20.898
	rs76264002	A	G	0.9836	-0.147543	0.0321569	4.365e-06	29956	with.global_caudalmiddlefrontal_thickavg	21.0519
	rs76399414	A	G	0.8912	-0.0610499	0.012631	1.01e-06	32300	with.global_caudalmiddlefrontal_thickavg	23.3611
	rs12448922	A	G	0.5667	-0.0371982	0.00789052	1.929e-06	32685	with.global_caudalmiddlefrontal_thickavg	22.2245
	rs11647755	A	G	0.051	0.0966497	0.0199278	1.224e-06	25993	with.global_caudalmiddlefrontal_thickavg	23.5225
	rs199441	A	G	0.2097	-0.0458884	0.00960455	4.973e-06	32685	with.global_caudalmiddlefrontal_thickavg	22.8272
	rs10503002	T	C	0.1893	0.0499025	0.00998051	1.876e-06	32685	with.global_caudalmiddlefrontal_thickavg	25
	rs73006822	T	C	0.151	-0.0583785	0.0114672	8.181e-07	29636	with.global_caudalmiddlefrontal_thickavg	25.9174
	rs56075776	A	G	0.3944	-0.0370642	0.0080817	4.51e-06	32032	with.global_cuneus_surfavg	21.0332
	rs73092904	T	C	0.1969	-0.0507648	0.00994829	3.344e-07	31925	with.global_cuneus_surfavg	26.0392
	rs71427711	A	G	0.8395	-0.0608641	0.0109938	3.09e-08	30674	with.global_cuneus_surfavg	30.6496
	rs116483964	A	G	0.3196	-0.0399554	0.00846974	2.387e-06	32032	with.global_cuneus_surfavg	22.2541
	rs9834227	A	G	0.3058	-0.0464968	0.00857129	5.806e-08	32032	with.global_cuneus_surfavg	29.4275
	rs4895120	T	C	0.5161	-0.0549431	0.0079449	4.67e-12	31672	with.global_cuneus_surfavg	47.8244
	rs16829649	A	G	0.8884	0.0661177	0.0125424	1.354e-07	32032	with.global_cuneus_surfavg	27.7889
	rs10941099	C	G	0.8284	0.0510543	0.0104753	1.094e-06	32032	with.global_cuneus_surfavg	23.7537
	rs115136616	T	C	0.0473	0.0981813	0.0186041	1.31e-07	32032	with.global_cuneus_surfavg	27.8509
	rs35575289	T	C	0.8778	-0.0572504	0.0120593	2.059e-06	32032	with.global_cuneus_surfavg	22.5381
	rs244432	A	G	0.8923	0.0585652	0.0127045	4.031e-06	32216	with.global_cuneus_surfavg	21.2504
	rs115917585	T	C	0.5371	0.0374223	0.00801355	3.013e-06	31297	with.global_cuneus_surfavg	21.8078
	rs76470478	T	C	0.0409	-0.121021	0.0205272	3.734e-09	30217	with.global_cuneus_surfavg	34.7586
	rs9376461	T	G	0.6593	-0.0397034	0.00841838	2.401e-06	31389	with.global_cuneus_surfavg	22.2432
	rs12536836	T	C	0.4003	0.0488696	0.0080593	1.33e-09	32032	with.global_cuneus_surfavg	36.7691
	rs17707224	C	G	0.3251	-0.0396211	0.00843196	2.618e-06	32032	with.global_cuneus_surfavg	22.0798
	rs2440590	A	G	0.9195	-0.0682891	0.0145172	2.551e-06	32032	with.global_cuneus_surfavg	22.1278
	rs76321369	A	G	0.033	0.108658	0.022472	1.33e-06	31006	with.global_cuneus_surfavg	23.3795
	rs10765918	A	G	0.7309	0.0600204	0.00946586	2.287e-10	28333	with.global_cuneus_surfavg	40.2048
	rs13448	T	C	0.7308	0.0422258	0.00890466	2.117e-06	32032	with.global_cuneus_surfavg	22.4865
	rs2155645	T	C	0.2627	-0.044872	0.00897398	5.729e-07	32032	with.global_cuneus_surfavg	25.0023
	rs11149178	A	G	0.3557	-0.0388324	0.00825031	2.517e-06	32032	with.global_cuneus_surfavg	22.1538
	rs73313052	A	G	0.1266	-0.0978902	0.0118692	1.618e-16	32032	with.global_cuneus_surfavg	68.0195
	rs151130796	A	G	0.0099	-0.199444	0.0435269	4.604e-06	26905	with.global_cuneus_surfavg	20.9956
	rs112484789	T	C	0.135	0.0660888	0.0126165	1.621e-07	26874	with.global_cuneus_surfavg	27.4397
	rs7177857	A	G	0.7119	0.0416073	0.0087211	1.835e-06	32032	with.global_cuneus_surfavg	22.7613
	rs4843552	A	G	0.572	-0.0370666	0.00800656	3.662e-06	31840	with.global_cuneus_surfavg	21.4325
	rs7502836	A	T	0.3768	-0.0381322	0.00822344	3.535e-06	31467	with.global_cuneus_surfavg	21.5019
	rs11652557	A	G	0.0713	-0.0959035	0.0152555	3.247e-10	32408	with.global_cuneus_surfavg	39.5202
	rs1468323	A	T	0.6475	0.0397117	0.00828752	1.653e-06	31874	with.global_cuneus_surfavg	22.9609
	rs6009630	T	C	0.3073	0.0414437	0.0085604	1.291e-06	32032	with.global_cuneus_surfavg	23.4385
	rs13107325	T	C	0.0702	-0.0903237	0.0155101	6.251e-09	31811	with.global_cuneus_thickavg	33.9135
	rs78871416	T	C	0.0147	-0.181692	0.0396105	3.583e-06	21983	with.global_cuneus_thickavg	21.0402
	rs12206069	A	G	0.1508	0.0535877	0.011122	2.645e-06	31543	with.global_cuneus_thickavg	23.2149
	rs117923045	T	G	0.0109	0.23351	0.0436717	7.687e-08	24290	with.global_cuneus_thickavg	28.5898
	rs34163390	T	C	0.347	0.040936	0.00837327	4.019e-07	31451	with.global_cuneus_thickavg	23.9012
	rs12810533	A	G	0.2687	0.0459959	0.00901881	7.162e-07	31259	with.global_cuneus_thickavg	26.01
	rs9511935	T	C	0.7887	-0.0475704	0.00970824	2.686e-06	31811	with.global_cuneus_thickavg	24.01
	rs8005394	C	G	0.8718	0.0937934	0.0118476	1.539e-14	31811	with.global_cuneus_thickavg	62.6736
	rs10485804	A	G	0.3918	0.0405919	0.00882432	2.87e-06	26927	with.global_cuneus_thickavg	21.16
	rs11086598	T	C	0.4983	0.035231	0.00792698	2.229e-06	31811	with.global_cuneus_thickavg	19.7531
	rs67967684	T	C	0.9532	0.0853233	0.0188609	3.997e-06	31489	with.global_cuneus_thickavg	20.4649
	rs3790598	A	G	0.1634	0.0520872	0.0108263	1.5e-06	31185	with.global_entorhinal_surfavg	23.1474
	rs6693283	A	C	0.4206	-0.0431785	0.00810783	1.006e-07	31185	with.global_entorhinal_surfavg	28.3613
	rs61837172	T	C	0.0528	-0.0895162	0.0193991	3.94e-06	26547	with.global_entorhinal_surfavg	21.2931
	rs3171927	A	G	0.7056	-0.0412228	0.00878263	2.688e-06	31185	with.global_entorhinal_surfavg	22.0306
	rs140984211	A	T	0.9571	0.0911492	0.0197547	3.95e-06	31185	with.global_entorhinal_surfavg	21.2895
	rs141912254	T	C	0.9753	-0.135283	0.0259381	1.832e-07	30825	with.global_entorhinal_surfavg	27.2025
	rs151130682	C	G	0.9871	0.178135	0.0378089	2.46e-06	27448	with.global_entorhinal_surfavg	22.1978
	rs72656074	A	G	0.7047	0.0437331	0.00894323	1.006e-06	30019	with.global_entorhinal_surfavg	23.9128
	rs149328984	A	T	0.1848	0.0511011	0.0104882	1.105e-06	30150	with.global_entorhinal_surfavg	23.7387
	rs139358502	C	G	0.029	-0.109517	0.0237019	3.824e-06	31588	with.global_entorhinal_surfavg	21.35
	rs4147321	C	G	0.7697	0.054879	0.00950575	7.759e-09	31185	with.global_entorhinal_surfavg	33.3304
	rs7727904	A	G	0.7719	0.0462155	0.00960598	1.5e-06	30754	with.global_entorhinal_surfavg	23.1469
	rs4434446	A	C	0.6758	0.0391018	0.00855195	4.821e-06	31185	with.global_entorhinal_surfavg	20.9057
	rs2270027	A	G	0.8121	-0.0513283	0.0102467	5.467e-07	31185	with.global_entorhinal_surfavg	25.0927
	rs35004829	A	G	0.2341	-0.0488212	0.00945265	2.41e-07	31185	with.global_entorhinal_surfavg	26.6753
	rs1659832	A	G	0.2698	-0.0427687	0.00901836	2.108e-06	31185	with.global_entorhinal_surfavg	22.4904
	rs73205654	T	C	0.0973	-0.0665029	0.0135121	8.58e-07	31157	with.global_entorhinal_surfavg	24.2232
	rs35510610	T	G	0.2619	0.0418477	0.00910445	4.3e-06	31185	with.global_entorhinal_surfavg	21.1269
	rs2589562	A	G	0.7514	0.0439854	0.00926926	2.084e-06	31133	with.global_entorhinal_surfavg	22.5179
	rs11012387	A	C	0.093	-0.069431	0.014801	2.719e-06	27038	with.global_entorhinal_surfavg	22.0051
	rs990906	C	G	0.8612	0.0641662	0.0132528	1.289e-06	23794	with.global_entorhinal_surfavg	23.442
	rs7141150	A	C	0.5206	0.0514384	0.0080101	1.347e-10	31185	with.global_entorhinal_surfavg	41.2382
	rs4408506	T	C	0.8082	0.0469369	0.0101845	4.058e-06	31078	with.global_entorhinal_surfavg	21.2397
	rs3743462	A	G	0.844	-0.063965	0.0122513	1.779e-07	25276	with.global_entorhinal_surfavg	27.2598
	rs12921392	A	G	0.3878	0.0457338	0.0082141	2.585e-08	31185	with.global_entorhinal_surfavg	30.9995
	rs4888640	A	T	0.3432	0.0430274	0.00843052	3.331e-07	31185	with.global_entorhinal_surfavg	26.0484
	rs17698176	T	G	0.7794	-0.056089	0.0105489	1.052e-07	26107	with.global_entorhinal_surfavg	28.2712
	rs247787	A	G	0.8304	-0.0547363	0.0106656	2.861e-07	31185	with.global_entorhinal_surfavg	26.3378
	rs67951074	C	G	0.3915	0.045357	0.00927973	1.021e-06	24351	with.global_entorhinal_surfavg	23.8901
	rs41298605	T	C	0.0188	0.169131	0.0359155	2.486e-06	20993	with.global_entorhinal_surfavg	22.1761
	rs147439352	A	G	0.1574	0.0511231	0.0110012	2.376e-06	31131	with.global_entorhinal_thickavg	21.5952
	rs72812170	A	C	0.1174	-0.070558	0.0123727	1.43e-08	31491	with.global_entorhinal_thickavg	32.5208
	rs4674936	T	C	0.6483	0.0409307	0.00858225	1.56e-06	29752	with.global_entorhinal_thickavg	22.7456
	rs9872099	A	G	0.1379	-0.0569262	0.0117105	1.4e-06	30647	with.global_entorhinal_thickavg	23.6304
	rs77556388	A	G	0.0887	-0.082825	0.0172424	1.659e-06	20785	with.global_entorhinal_thickavg	23.0743
	rs17790394	T	C	0.2133	0.0514791	0.0097905	1.486e-07	31060	with.global_entorhinal_thickavg	27.6472
	rs240311	A	C	0.0317	0.104523	0.0226608	4.094e-06	31702	with.global_entorhinal_thickavg	21.2752
	rs1268180	C	G	0.6563	-0.0405928	0.00838693	1.727e-06	31491	with.global_entorhinal_thickavg	23.4256
	rs73557202	A	G	0.9156	-0.0710082	0.0151484	2.558e-06	28176	with.global_entorhinal_thickavg	21.9727
	rs2916159	A	G	0.4006	0.0385077	0.00817863	3.919e-06	31110	with.global_entorhinal_thickavg	22.1684
	rs151173926	T	C	0.0138	-0.189419	0.0388776	1.134e-06	24285	with.global_entorhinal_thickavg	23.7381
	rs10790066	A	G	0.4745	-0.0368948	0.00797726	3.112e-06	31491	with.global_entorhinal_thickavg	21.3906
	rs2361359	C	G	0.1406	-0.0529158	0.0113869	3.649e-06	31894	with.global_entorhinal_thickavg	21.5952
	rs8044158	A	G	0.7781	0.0594865	0.00958393	3.915e-10	31491	with.global_entorhinal_thickavg	38.5256
	rs111658633	T	C	0.0654	-0.0860297	0.0161104	7.186e-08	31491	with.global_entorhinal_thickavg	28.5156
	rs74979230	A	G	0.1573	-0.0498521	0.0107191	3.303e-06	32809	with.global_frontalpole_surfavg	21.6297
	rs872505	T	C	0.4151	-0.0391196	0.00791996	7.87e-07	32809	with.global_frontalpole_surfavg	24.3973
	rs16981939	T	C	0.3822	0.0388103	0.00803115	1.353e-06	32809	with.global_frontalpole_surfavg	23.3528
	rs17464221	T	C	0.299	-0.0531943	0.00870421	9.83e-10	31451	with.global_frontalpole_surfavg	37.3484
	rs80242188	A	C	0.067	-0.0827039	0.0176959	2.961e-06	25523	with.global_frontalpole_surfavg	21.8428
	rs80316816	T	C	0.9212	-0.0684997	0.0144743	2.212e-06	32857	with.global_frontalpole_surfavg	22.3967
	rs13145280	T	C	0.2345	0.0421686	0.00921126	4.681e-06	32809	with.global_frontalpole_surfavg	20.9575
	rs114620601	C	G	0.981	0.181143	0.0357572	4.06e-07	20957	with.global_frontalpole_surfavg	25.6634
	rs185509891	A	T	0.0725	-0.0692964	0.0151386	4.697e-06	32426	with.global_frontalpole_surfavg	20.9532
	rs403351	A	G	0.0862	0.0833631	0.0166149	5.227e-07	22971	with.global_frontalpole_surfavg	25.1741
	rs10824617	A	G	0.9087	0.0621475	0.0135493	4.51e-06	32809	with.global_frontalpole_surfavg	21.0385
	rs1054442	A	C	0.6253	0.0404472	0.00806212	5.245e-07	32809	with.global_frontalpole_surfavg	25.1698
	rs11060178	C	G	0.909	0.0638148	0.0135692	2.56e-06	32809	with.global_frontalpole_surfavg	22.1176
	rs113050298	T	C	0.0548	-0.0924536	0.0171962	7.583e-08	32617	with.global_frontalpole_surfavg	28.9057
	rs1413205	T	C	0.6274	-0.0396784	0.00811604	1.815e-06	32449	with.global_frontalpole_thickavg	23.9012
	rs12463979	C	G	0.4379	0.0390814	0.00790934	8.742e-07	32449	with.global_frontalpole_thickavg	24.4152
	rs79121298	C	G	0.9821	-0.14341	0.0305298	2.481e-06	30495	with.global_frontalpole_thickavg	22.0653
	rs6806342	T	C	0.0485	-0.0928155	0.0201029	3.899e-06	26791	with.global_frontalpole_thickavg	21.3169
	rs9828792	A	G	0.7286	-0.0421251	0.00877606	8.677e-07	32809	with.global_frontalpole_thickavg	23.04
	rs2133593	A	C	0.6268	-0.0396163	0.00829178	1.235e-06	31068	with.global_frontalpole_thickavg	22.8272
	rs7723073	A	G	0.2917	0.0399907	0.00874797	3.863e-06	31604	with.global_frontalpole_thickavg	20.898
	rs73596628	T	C	0.9396	-0.0827909	0.0163811	3.26e-07	32809	with.global_frontalpole_thickavg	25.5435
	rs77128055	A	G	0.9313	-0.0767002	0.0154282	8.505e-07	32809	with.global_frontalpole_thickavg	24.7151
	rs1973171	A	G	0.1223	-0.054896	0.0119941	3.679e-06	32360	with.global_frontalpole_thickavg	20.9482
	rs72758426	C	G	0.0218	0.123307	0.0270262	4.949e-06	32082	with.global_frontalpole_thickavg	20.8164
	rs56023709	A	C	0.3881	0.0656274	0.00802638	9.648e-16	32617	with.global_frontalpole_thickavg	66.8547
	rs78759106	T	C	0.8465	-0.0530532	0.0108827	7.139e-07	32469	with.global_frontalpole_thickavg	23.7656
	rs28548172	C	G	0.1995	-0.044644	0.00976588	3.889e-06	32809	with.global_frontalpole_thickavg	20.898
	rs66900966	A	G	0.9077	0.0681073	0.0145003	2.444e-06	28364	with.global_frontalpole_thickavg	22.0615
	rs117974438	T	C	0.9855	-0.198467	0.041626	1.759e-06	20173	with.global_frontalpole_thickavg	22.7325
	rs748319	T	C	0.1476	-0.0545519	0.0110021	7.956e-07	32809	with.global_frontalpole_thickavg	24.5851
	rs61784835	T	C	0.3646	0.042885	0.00822733	1.863e-07	31860	with.global_fusiform_surfavg	27.1703
	rs62242182	A	G	0.2569	-0.0439477	0.0090031	1.054e-06	32291	with.global_fusiform_surfavg	23.8281
	rs6801733	A	G	0.946	-0.086068	0.0172949	6.472e-07	32700	with.global_fusiform_surfavg	24.7656
	rs4552422	A	G	0.5306	0.0375229	0.00788225	1.932e-06	32291	with.global_fusiform_surfavg	22.6617
	rs62351955	A	C	0.1976	0.046783	0.00996466	2.666e-06	31739	with.global_fusiform_surfavg	22.042
	rs10940512	C	G	0.7159	0.057146	0.00871981	5.619e-11	32291	with.global_fusiform_surfavg	42.9493
	rs75899615	A	G	0.9811	-0.139165	0.0291063	1.742e-06	31808	with.global_fusiform_surfavg	22.8604
	rs62385213	A	G	0.8221	0.0478981	0.0103474	3.676e-06	31911	with.global_fusiform_surfavg	21.4275
	rs77694980	A	C	0.9705	-0.119264	0.0248902	1.655e-06	28169	with.global_fusiform_surfavg	22.9594
	rs58321169	T	C	0.2751	-0.0421692	0.00893069	2.337e-06	31416	with.global_fusiform_surfavg	22.2957
	rs6931994	A	G	0.6984	0.039595	0.00860682	4.218e-06	32025	with.global_fusiform_surfavg	21.1639
	rs35108177	A	G	0.1678	0.0506616	0.0110627	4.662e-06	29238	with.global_fusiform_surfavg	20.9718
	rs7102547	C	G	0.1617	-0.0503674	0.0106175	2.097e-06	32700	with.global_fusiform_surfavg	22.5039
	rs949279	A	G	0.3297	-0.0490144	0.00836629	4.669e-09	32291	with.global_fusiform_surfavg	34.3227
	rs10842230	A	G	0.8114	-0.0459483	0.0100561	4.894e-06	32291	with.global_fusiform_surfavg	20.8776
	rs10784446	A	G	0.3808	-0.0400371	0.00810083	7.717e-07	32291	with.global_fusiform_surfavg	24.4267
	rs17834032	T	C	0.5174	0.0584198	0.00786829	1.13e-13	32291	with.global_fusiform_surfavg	55.1263
	rs12939002	T	C	0.7322	0.041391	0.00888365	3.175e-06	32291	with.global_fusiform_surfavg	21.7085
	rs2302276	T	C	0.6056	0.0374194	0.00807321	3.568e-06	32099	with.global_fusiform_surfavg	21.4833
	rs2074404	T	G	0.7538	0.0598315	0.00912845	5.582e-11	32291	with.global_fusiform_surfavg	42.9601
	rs190064082	C	G	0.0135	-0.179744	0.0356846	4.728e-07	29460	with.global_fusiform_surfavg	25.3714
	rs9950391	T	G	0.1711	0.0530289	0.0112852	2.614e-06	27662	with.global_fusiform_surfavg	22.0804
	rs113294616	T	G	0.0127	-0.176889	0.0366951	1.511e-06	29593	with.global_fusiform_thickavg	23.2373
	rs6658111	T	G	0.6309	-0.0535921	0.00817506	1.128e-10	32087	with.global_fusiform_thickavg	42.9753
	rs61819721	A	G	0.1341	0.0587412	0.0123167	3.197e-06	28364	with.global_fusiform_thickavg	22.7456
	rs2046281	T	G	0.4257	0.0366658	0.0082498	2.849e-06	30032	with.global_fusiform_thickavg	19.7531
	rs62308301	A	G	0.0225	-0.129327	0.0264318	8.127e-07	32518	with.global_fusiform_thickavg	23.9401
	rs6827388	A	G	0.1311	0.0557864	0.011542	2.969e-06	32927	with.global_fusiform_thickavg	23.3611
	rs380129	A	G	0.3877	-0.0362063	0.00804584	4.866e-06	32518	with.global_fusiform_thickavg	20.25
	rs10767626	A	G	0.6164	0.0364917	0.00810927	4.405e-06	32138	with.global_fusiform_thickavg	20.25
	rs3742960	T	C	0.5462	-0.0405754	0.00791715	2.72e-07	32158	with.global_fusiform_thickavg	26.2656
	rs7237355	T	C	0.3712	0.0375271	0.00811397	3.121e-06	32518	with.global_fusiform_thickavg	21.3906
	rs530373	A	G	0.2744	0.0408294	0.00881357	3.612e-06	32309	with.global_inferiorparietal_surfavg	21.4606
	rs3748770	A	G	0.2631	-0.0431681	0.00893131	1.343e-06	32309	with.global_inferiorparietal_surfavg	23.3612
	rs1413536	T	C	0.5065	0.055763	0.00791532	1.856e-12	31880	with.global_inferiorparietal_surfavg	49.6312
	rs639016	C	G	0.2066	0.0675149	0.00970959	3.567e-12	32309	with.global_inferiorparietal_surfavg	48.3502
	rs75911833	A	C	0.0643	-0.0797516	0.0160744	7e-07	32140	with.global_inferiorparietal_surfavg	24.6155
	rs2163027	T	G	0.6866	-0.0402408	0.00847781	2.068e-06	32309	with.global_inferiorparietal_surfavg	22.5302
	rs79272390	T	C	0.1529	-0.0740509	0.0109848	1.571e-11	31949	with.global_inferiorparietal_surfavg	45.4444
	rs7649084	A	G	0.7768	0.0450148	0.00944457	1.877e-06	32309	with.global_inferiorparietal_surfavg	22.7167
	rs9856782	A	C	0.7537	-0.0526383	0.00918032	9.82e-09	31928	with.global_inferiorparietal_surfavg	32.8768
	rs77469114	C	G	0.8836	-0.0591468	0.0122624	1.411e-06	32309	with.global_inferiorparietal_surfavg	23.2654
	rs17019370	A	C	0.7125	0.0469365	0.008737	7.782e-08	31949	with.global_inferiorparietal_surfavg	28.86
	rs27540	A	G	0.5659	-0.0545395	0.00793148	6.144e-12	32309	with.global_inferiorparietal_surfavg	47.284
	rs149940542	T	C	0.0098	0.212196	0.0432204	9.125e-07	27561	with.global_inferiorparietal_surfavg	24.1045
	rs62399042	C	G	0.9118	0.0984809	0.0137751	8.729e-13	32716	with.global_inferiorparietal_surfavg	51.111
	rs9376354	T	C	0.2853	0.0415369	0.00874554	2.039e-06	32040	with.global_inferiorparietal_surfavg	22.5578
	rs144980872	A	G	0.9812	0.138923	0.0296338	2.759e-06	30846	with.global_inferiorparietal_surfavg	21.9771
	rs117402388	T	C	0.9525	-0.0876034	0.0190282	4.147e-06	30503	with.global_inferiorparietal_surfavg	21.1956
	rs2218439	A	G	0.4273	0.0427968	0.00799365	8.61e-08	31949	with.global_inferiorparietal_surfavg	28.6637
	rs7862092	T	G	0.9226	0.0734028	0.0147161	6.104e-07	32309	with.global_inferiorparietal_surfavg	24.8794
	rs2779710	A	G	0.4653	-0.0398429	0.00792824	5.023e-07	31949	with.global_inferiorparietal_surfavg	25.255
	rs118054914	A	G	0.979	0.149092	0.0274934	5.867e-08	32147	with.global_inferiorparietal_surfavg	29.4069
	rs148683230	A	G	0.15	0.0574813	0.0110128	1.794e-07	32309	with.global_inferiorparietal_surfavg	27.2431
	rs2336714	T	C	0.3614	-0.072186	0.00817909	1.089e-18	32309	with.global_inferiorparietal_surfavg	77.8926
	rs2145598	A	G	0.5767	0.037908	0.00795949	1.911e-06	32309	with.global_inferiorparietal_surfavg	22.6826
	rs34146683	C	G	0.9057	-0.070522	0.0134459	1.564e-07	32356	with.global_inferiorparietal_surfavg	27.5088
	rs4889898	A	C	0.3743	-0.0411486	0.00816389	4.649e-07	32009	with.global_inferiorparietal_surfavg	25.4048
	rs68175985	A	G	0.1611	0.0875695	0.0112228	6.055e-15	29315	with.global_inferiorparietal_surfavg	60.8839
	rs4437022	A	C	0.4476	-0.0627394	0.00790391	2.059e-15	32309	with.global_inferiorparietal_surfavg	63.0082
	rs79893660	A	T	0.9403	-0.0845067	0.0174379	2.7e-06	29270	with.global_inferiorparietal_thickavg	23.4852
	rs111915190	A	C	0.0214	0.140087	0.0282529	4.602e-07	29888	with.global_inferiorparietal_thickavg	24.5851
	rs58238824	C	G	0.6496	0.0367878	0.00817507	4.199e-06	32850	with.global_inferiorparietal_thickavg	20.25
	rs77103055	A	G	0.9153	-0.0704721	0.0140944	5.051e-07	32443	with.global_inferiorparietal_thickavg	25
	rs256374	A	G	0.5431	0.0367662	0.00787847	2.093e-06	32443	with.global_inferiorparietal_thickavg	21.7778
	rs76659172	T	C	0.9761	-0.162731	0.0322977	5.667e-07	20523	with.global_inferiorparietal_thickavg	25.3861
	rs148015643	T	C	0.0147	0.181899	0.039233	3.183e-06	22408	with.global_inferiorparietal_thickavg	21.4959
	rs117696510	A	G	0.9803	-0.140703	0.0298101	1.969e-06	29115	with.global_inferiorparietal_thickavg	22.2784
	rs12411805	T	C	0.2634	0.0420031	0.00890975	1.056e-06	32443	with.global_inferiorparietal_thickavg	22.2245
	rs11259243	A	G	0.4732	-0.0353728	0.00786063	2.793e-06	32443	with.global_inferiorparietal_thickavg	20.25
	rs7124343	T	G	0.5668	-0.0395987	0.00791975	2.212e-07	32443	with.global_inferiorparietal_thickavg	25
	rs4506714	T	C	0.3179	-0.0421377	0.00842755	5.529e-07	32443	with.global_inferiorparietal_thickavg	25
	rs4886512	T	C	0.9372	-0.0852508	0.0185328	3.467e-06	24715	with.global_inferiorparietal_thickavg	21.16
	rs35645198	T	C	0.2468	0.0416124	0.0091027	2.53e-06	32443	with.global_inferiorparietal_thickavg	20.898
	rs72719040	A	G	0.0203	-0.131505	0.0280356	2.724e-06	31966	with.global_inferiortemporal_surfavg	22.002
	rs9309013	A	G	0.3421	-0.0514245	0.00833533	6.857e-10	31939	with.global_inferiortemporal_surfavg	38.0622
	rs12622901	C	G	0.6011	-0.0366716	0.00802991	4.952e-06	32321	with.global_inferiortemporal_surfavg	20.8564
	rs115840240	A	G	0.0342	-0.102765	0.0216537	2.076e-06	32264	with.global_inferiortemporal_surfavg	22.5231
	rs72775393	T	C	0.9288	-0.0782525	0.015289	3.085e-07	32321	with.global_inferiortemporal_surfavg	26.1962
	rs71575448	A	G	0.8606	0.0585111	0.0114151	2.963e-07	31961	with.global_inferiortemporal_surfavg	26.2737
	rs35527096	A	G	0.5662	0.0362719	0.00793389	4.837e-06	32321	with.global_inferiortemporal_surfavg	20.901
	rs4895534	T	C	0.2857	0.0445519	0.00873881	3.428e-07	32059	with.global_inferiortemporal_surfavg	25.9913
	rs13278049	A	C	0.8514	-0.0520302	0.0110543	2.515e-06	32321	with.global_inferiortemporal_surfavg	22.1538
	rs13281310	C	G	0.9638	-0.0998036	0.0213113	2.826e-06	31534	with.global_inferiortemporal_surfavg	21.9317
	rs12351219	A	G	0.8579	-0.0581774	0.0113357	2.863e-07	31894	with.global_inferiortemporal_surfavg	26.3397
	rs2252655	A	G	0.5925	0.0402391	0.00800163	4.931e-07	32321	with.global_inferiortemporal_surfavg	25.2895
	rs187496937	T	C	0.0184	0.144182	0.0315235	4.79e-06	27839	with.global_inferiortemporal_surfavg	20.9195
	rs10794054	A	G	0.3128	-0.0401054	0.00848068	2.255e-06	32321	with.global_inferiortemporal_surfavg	22.3637
	rs61050436	T	C	0.0364	0.108365	0.0235487	4.191e-06	25687	with.global_inferiortemporal_surfavg	21.1758
	rs78672121	A	T	0.0466	-0.0906594	0.0189058	1.624e-06	31465	with.global_inferiortemporal_surfavg	22.995
	rs76763585	T	C	0.9107	-0.0680422	0.0146532	3.427e-06	28614	with.global_inferiortemporal_surfavg	21.562
	rs2075378	A	G	0.3462	-0.0385592	0.00826464	3.076e-06	32321	with.global_inferiortemporal_surfavg	21.7675
	rs1444595	A	G	0.4228	-0.0369112	0.00795941	3.527e-06	32321	with.global_inferiortemporal_surfavg	21.5058
	rs12320738	T	C	0.6703	-0.0382872	0.00836414	4.702e-06	32321	with.global_inferiortemporal_surfavg	20.9539
	rs7155669	A	G	0.3162	0.0462847	0.00845492	4.392e-08	32321	with.global_inferiortemporal_surfavg	29.968
	rs2012627	A	G	0.5348	-0.0368723	0.00788304	2.905e-06	32321	with.global_inferiortemporal_surfavg	21.8783
	rs2664129	T	G	0.2538	0.0465092	0.00903451	2.633e-07	32321	with.global_inferiortemporal_surfavg	26.5014
	rs4646623	T	G	0.4597	-0.040607	0.00793333	3.081e-07	31961	with.global_inferiortemporal_surfavg	26.1993
	rs28514429	A	C	0.4724	0.036356	0.00792296	4.46e-06	31939	with.global_inferiortemporal_surfavg	21.0561
	rs62054449	T	C	0.2275	0.0502595	0.0097488	2.53e-07	29911	with.global_inferiortemporal_surfavg	26.5788
	rs2525582	T	C	0.32	-0.0397837	0.00846841	2.629e-06	32021	with.global_inferiortemporal_surfavg	22.0702
	rs73006822	T	C	0.1508	0.0610234	0.0115339	1.218e-07	29324	with.global_inferiortemporal_surfavg	27.9925
	rs6139961	A	T	0.1886	0.0465474	0.0100513	3.64e-06	32321	with.global_inferiortemporal_surfavg	21.4459
	rs761740	A	C	0.8305	-0.0478202	0.0104151	4.401e-06	32725	with.global_inferiortemporal_surfavg	21.0812
	rs11590932	T	C	0.7518	-0.0457546	0.00915092	1.765e-06	31976	with.global_inferiortemporal_thickavg	25
	rs12744609	A	G	0.4998	0.0358168	0.00786223	2.403e-06	32336	with.global_inferiortemporal_thickavg	20.7531
	rs7559619	A	G	0.6106	-0.0357394	0.00812259	3.927e-06	31856	with.global_inferiortemporal_thickavg	19.36
	rs36004933	A	G	0.8236	-0.0500496	0.0105368	1.886e-06	30978	with.global_inferiortemporal_thickavg	22.5625
	rs147194389	T	C	0.1095	-0.0570704	0.0125891	3.527e-06	32336	with.global_inferiortemporal_thickavg	20.5511
	rs2124546	A	G	0.7152	-0.0437559	0.00911582	3.81e-06	29519	with.global_inferiortemporal_thickavg	23.04
	rs2168774	T	C	0.7437	-0.040519	0.00900422	3.826e-06	32336	with.global_inferiortemporal_thickavg	20.25
	rs139736769	A	G	0.0803	-0.0676507	0.0143758	1.612e-06	32740	with.global_inferiortemporal_thickavg	22.1453
	rs149132429	A	C	0.9241	0.0724676	0.0148428	1.217e-06	32336	with.global_inferiortemporal_thickavg	23.8374
	rs7294578	A	C	0.711	0.0401015	0.00871772	2.207e-06	31999	with.global_inferiortemporal_thickavg	21.16
	rs1844861	T	C	0.3053	-0.0384123	0.00853606	2.849e-06	32336	with.global_inferiortemporal_thickavg	20.25
	rs111735741	A	G	0.2221	0.0531504	0.00996571	5.469e-08	29113	with.global_inferiortemporal_thickavg	28.4444
	rs7507079	A	G	0.2707	-0.0433504	0.00884702	4.881e-07	32336	with.global_inferiortemporal_thickavg	24.01
	rs907278	T	C	0.5487	0.0402877	0.00839327	1.961e-06	28641	with.global_inferiortemporal_thickavg	23.04
	rs60239918	T	C	0.0394	-0.105213	0.02277	2.456e-06	25461	with.global_inferiortemporal_thickavg	21.3508
	rs112739559	A	G	0.0475	0.0848838	0.0184882	4.407e-06	32312	with.global_insula_surfavg	21.0794
	rs12046899	T	G	0.2037	-0.0455055	0.0097642	3.156e-06	32312	with.global_insula_surfavg	21.7197
	rs9943120	A	G	0.4499	0.0363089	0.00790489	4.367e-06	32312	with.global_insula_surfavg	21.0977
	rs11678584	A	T	0.8653	-0.0528552	0.0115188	4.464e-06	32312	with.global_insula_surfavg	21.0552
	rs11901774	T	C	0.3	-0.0466911	0.00858041	5.285e-08	32312	with.global_insula_surfavg	29.611
	rs6739199	T	C	0.2828	0.0438951	0.00873146	4.973e-07	32312	with.global_insula_surfavg	25.273
	rs2255107	T	C	0.7711	0.0430289	0.00936044	4.289e-06	32312	with.global_insula_surfavg	21.1314
	rs67268350	T	C	0.0592	0.125314	0.026852	3.059e-06	12431	with.global_insula_surfavg	21.7792
	rs139034643	C	G	0.9639	-0.109238	0.0210798	2.194e-07	32312	with.global_insula_surfavg	26.8544
	rs17686361	A	G	0.3888	-0.0373856	0.0080671	3.579e-06	32312	with.global_insula_surfavg	21.477
	rs80043648	C	G	0.845	-0.0544836	0.010875	5.443e-07	32256	with.global_insula_surfavg	25.0999
	rs7728751	A	G	0.7929	-0.0611025	0.00970177	3.011e-10	32312	with.global_insula_surfavg	39.6659
	rs72820379	A	G	0.9335	0.0727388	0.0158307	4.332e-06	32120	with.global_insula_surfavg	21.1122
	rs4706392	A	T	0.8177	0.0552445	0.0101842	5.814e-08	32312	with.global_insula_surfavg	29.4253
	rs9375452	T	C	0.2319	0.0495982	0.00940839	1.353e-07	31686	with.global_insula_surfavg	27.7908
	rs6990526	T	C	0.3648	0.0389922	0.00816922	1.816e-06	32312	with.global_insula_surfavg	22.7821
	rs13268611	T	C	0.461	0.0370752	0.00788902	2.606e-06	32312	with.global_insula_surfavg	22.0862
	rs976423	A	T	0.2296	-0.0493809	0.00934943	1.281e-07	32312	with.global_insula_surfavg	27.8964
	rs10123515	A	G	0.0527	-0.0859748	0.0174985	8.961e-07	32687	with.global_insula_surfavg	24.1401
	rs2895580	A	T	0.7555	-0.0435938	0.00914971	1.893e-06	32312	with.global_insula_surfavg	22.7005
	rs60720929	T	G	0.2244	-0.0450642	0.00948263	2.013e-06	31928	with.global_insula_surfavg	22.5842
	rs1122688	T	C	0.7449	-0.0564142	0.00901882	3.972e-10	32312	with.global_insula_surfavg	39.1271
	rs7080005	A	G	0.9654	0.121586	0.0251867	1.383e-06	23575	with.global_insula_surfavg	23.3036
	rs11231598	C	G	0.9484	0.0900728	0.0177714	4.01e-07	32327	with.global_insula_surfavg	25.6887
	rs58066679	A	G	0.0831	0.091415	0.0143382	1.823e-10	31881	with.global_insula_surfavg	40.6486
	rs547232	T	C	0.3841	0.0389678	0.00808506	1.438e-06	32312	with.global_insula_surfavg	23.2298
	rs4898835	A	G	0.6063	0.037899	0.00804898	2.495e-06	32312	with.global_insula_surfavg	22.1703
	rs10150279	T	C	0.3048	-0.040002	0.00865853	3.841e-06	31455	with.global_insula_surfavg	21.344
	rs72792122	A	T	0.0559	-0.0801497	0.0171181	2.839e-06	32312	with.global_insula_surfavg	21.9228
	rs4291964	A	G	0.4652	-0.0581954	0.0079274	2.115e-13	31928	with.global_insula_surfavg	53.8909
	rs78986234	A	T	0.2721	-0.0435505	0.00883595	8.277e-07	32312	with.global_insula_surfavg	24.293
	rs73166833	A	T	0.1625	0.0544392	0.0106591	3.267e-07	32312	with.global_insula_surfavg	26.0843
	rs10207016	T	C	0.7748	-0.0438464	0.00945707	4.271e-06	32021	with.global_insula_thickavg	21.4959
	rs11884157	T	C	0.8216	-0.0490111	0.0103181	1.538e-06	32021	with.global_insula_thickavg	22.5625
	rs114898174	A	G	0.0353	0.106092	0.0220042	1.934e-06	30303	with.global_insula_thickavg	23.2462
	rs2742433	T	C	0.3451	0.0406227	0.0083092	2.851e-06	32021	with.global_insula_thickavg	23.9012
	rs6842716	T	C	0.3508	0.0397326	0.00827763	2.02e-06	32021	with.global_insula_thickavg	23.04
	rs72848575	C	G	0.2441	0.045776	0.00947089	6.052e-07	30189	with.global_insula_thickavg	23.3611
	rs13215050	T	C	0.1714	0.047862	0.0105459	3.247e-06	31637	with.global_insula_thickavg	20.5976
	rs36032364	A	G	0.3055	0.0407533	0.00867093	2.908e-06	31324	with.global_insula_thickavg	22.09
	rs9497871	T	C	0.8084	0.0453582	0.0100796	4.347e-06	31755	with.global_insula_thickavg	20.25
	rs34164651	T	C	0.8065	-0.0460926	0.0100566	2.86e-06	31661	with.global_insula_thickavg	21.0069
	rs62506569	C	G	0.9212	-0.0729817	0.0150997	1.719e-06	30189	with.global_insula_thickavg	23.3611
	rs10980625	T	C	0.1087	0.0854235	0.0126867	1.937e-11	32021	with.global_insula_thickavg	45.3378
	rs4944549	T	C	0.1451	0.0552156	0.0112157	2.051e-06	32021	with.global_insula_thickavg	24.2367
	rs9669278	T	C	0.4833	0.0395234	0.00790467	1.645e-06	32021	with.global_insula_thickavg	25
	rs2733095	A	G	0.2341	0.0419826	0.00932947	3.056e-06	32021	with.global_insula_thickavg	20.25
	rs4843226	T	C	0.6079	-0.046882	0.00811419	2.144e-08	31829	with.global_insula_thickavg	33.3827
	rs9889528	T	C	0.3972	0.0381585	0.00811883	2.473e-06	31661	with.global_insula_thickavg	22.09
	rs1533034	C	G	0.1998	0.0551894	0.010398	8.966e-08	28899	with.global_insula_thickavg	28.1716
	rs142743066	A	T	0.0275	0.113652	0.0243539	2.586e-06	31502	with.global_insula_thickavg	21.7778
	rs80008719	A	G	0.1041	-0.0620885	0.0129351	1.775e-06	32021	with.global_insula_thickavg	23.04
	rs6044971	C	G	0.7206	0.0413779	0.00880382	4.836e-06	32021	with.global_insula_thickavg	22.09
	rs11086605	A	G	0.957	0.102032	0.0194717	2.385e-07	32021	with.global_insula_thickavg	27.4576
	rs4396807	C	G	0.3321	-0.042174	0.0084348	7.916e-07	31661	with.global_insula_thickavg	25
	rs3770776	A	G	0.5712	-0.0566559	0.00792894	8.98e-13	32422	with.global_isthmuscingulate_surfavg	51.0575
	rs12616022	A	T	0.7021	0.043757	0.0088238	7.091e-07	30681	with.global_isthmuscingulate_surfavg	24.5915
	rs35130388	A	G	0.921	-0.0678007	0.0147022	3.998e-06	31773	with.global_isthmuscingulate_surfavg	21.267
	rs258035	A	G	0.4699	-0.0422634	0.00786509	7.716e-08	32422	with.global_isthmuscingulate_surfavg	28.875
	rs9392155	A	G	0.8438	0.0570302	0.0108448	1.45e-07	32230	with.global_isthmuscingulate_surfavg	27.6545
	rs149442901	A	G	0.0206	0.139771	0.0291556	1.635e-06	29133	with.global_isthmuscingulate_surfavg	22.9822
	rs12348386	A	T	0.1334	-0.0576919	0.0124683	3.709e-06	27802	with.global_isthmuscingulate_surfavg	21.4099
	rs72732271	T	C	0.1673	0.0488641	0.0105182	3.39e-06	32422	with.global_isthmuscingulate_surfavg	21.5822
	rs625695	T	C	0.0455	0.0944747	0.0188299	5.242e-07	32447	with.global_isthmuscingulate_surfavg	25.1729
	rs78156452	T	C	0.2133	-0.0472387	0.00958332	8.247e-07	32422	with.global_isthmuscingulate_surfavg	24.2976
	rs7134686	A	G	0.3517	-0.0383689	0.00827077	3.5e-06	32038	with.global_isthmuscingulate_surfavg	21.5212
	rs1123680	A	G	0.7576	-0.0500783	0.00915993	4.572e-08	32422	with.global_isthmuscingulate_surfavg	29.8892
	rs138234811	A	G	0.9728	-0.126006	0.0274549	4.443e-06	25050	with.global_isthmuscingulate_surfavg	21.0642
	rs72734199	A	G	0.0292	-0.110866	0.0233169	1.987e-06	32422	with.global_isthmuscingulate_surfavg	22.6076
	rs12922027	A	G	0.86	0.0542518	0.0113815	1.874e-06	32038	with.global_isthmuscingulate_surfavg	22.7212
	rs9789786	T	G	0.4141	-0.0370365	0.00797021	3.373e-06	32422	with.global_isthmuscingulate_surfavg	21.5934
	rs3820823	A	G	0.6001	-0.0480117	0.00800194	2.564e-09	32505	with.global_isthmuscingulate_thickavg	36
	rs73077157	A	C	0.8721	0.0585163	0.0119305	1.179e-06	31471	with.global_isthmuscingulate_thickavg	24.0567
	rs775763	A	T	0.4053	0.0387014	0.007986	1.719e-06	32505	with.global_isthmuscingulate_thickavg	23.4852
	rs9870832	T	C	0.5595	0.0413079	0.0078971	2.128e-07	32505	with.global_isthmuscingulate_thickavg	27.3609
	rs817495	A	G	0.5962	-0.0374959	0.00799093	3.048e-06	32505	with.global_isthmuscingulate_thickavg	22.0178
	rs10067618	A	G	0.4025	0.0498028	0.00799304	5.334e-10	32505	with.global_isthmuscingulate_thickavg	38.8225
	rs114236008	T	C	0.028	-0.114772	0.023766	1.485e-06	32505	with.global_isthmuscingulate_thickavg	23.3218
	rs6947897	A	G	0.749	-0.0530404	0.00904098	3.071e-09	32505	with.global_isthmuscingulate_thickavg	34.4178
	rs7806211	T	C	0.7551	0.0419414	0.0091177	3.838e-06	32505	with.global_isthmuscingulate_thickavg	21.16
	rs57875316	A	G	0.8884	-0.0587022	0.012452	1.555e-06	32505	with.global_isthmuscingulate_thickavg	22.2245
	rs12412476	T	C	0.3248	-0.0406651	0.00837224	9.466e-07	32505	with.global_isthmuscingulate_thickavg	23.5918
	rs4962691	T	C	0.5757	-0.0567266	0.00792952	1.069e-12	32505	with.global_isthmuscingulate_thickavg	51.1775
	rs66658795	T	C	0.4638	-0.0406929	0.00836155	1.384e-06	28735	with.global_isthmuscingulate_thickavg	23.6844
	rs9783497	A	G	0.3627	0.0454294	0.00815399	1.578e-08	32505	with.global_isthmuscingulate_thickavg	31.0408
	rs2302901	A	G	0.0407	0.0925998	0.0198428	3.138e-06	32505	with.global_isthmuscingulate_thickavg	21.7778
	rs2062727	A	C	0.2319	-0.0418063	0.00929028	3.929e-06	32505	with.global_isthmuscingulate_thickavg	20.25
	rs751670	A	G	0.1623	0.0525043	0.0109624	2.723e-06	30581	with.global_isthmuscingulate_thickavg	22.9391
	rs117379775	T	C	0.0474	0.0870314	0.0188743	4.703e-06	31065	with.global_isthmuscingulate_thickavg	21.2623
	rs412744	A	C	0.2109	-0.0450519	0.00961108	4.487e-06	32505	with.global_isthmuscingulate_thickavg	21.9727
	rs34929358	A	G	0.1448	-0.0540368	0.0111416	6.732e-07	32505	with.global_isthmuscingulate_thickavg	23.5225
	rs2839642	T	C	0.4358	0.0366983	0.00795129	4.418e-06	32145	with.global_isthmuscingulate_thickavg	21.3018
	rs2282710	T	C	0.4643	0.0413524	0.00785063	1.384e-07	32591	with.global_lateraloccipital_surfavg	27.7455
	rs2974937	T	C	0.5336	0.0377885	0.00784888	1.476e-06	32591	with.global_lateraloccipital_surfavg	23.1795
	rs1781030	T	C	0.5537	0.0393843	0.00787648	5.726e-07	32591	with.global_lateraloccipital_surfavg	25.0024
	rs4953152	A	G	0.3258	0.0455303	0.00835375	5.029e-08	32591	with.global_lateraloccipital_surfavg	29.7056
	rs11897706	T	C	0.8556	-0.0522028	0.01114	2.786e-06	32591	with.global_lateraloccipital_surfavg	21.9593
	rs7639401	A	T	0.7264	0.0406154	0.00878337	3.763e-06	32591	with.global_lateraloccipital_surfavg	21.3825
	rs9863836	T	C	0.2169	-0.0593167	0.00955132	5.289e-10	32231	with.global_lateraloccipital_surfavg	38.568
	rs12485668	T	C	0.9455	0.0890028	0.0178587	6.237e-07	30401	with.global_lateraloccipital_surfavg	24.8376
	rs56007616	A	G	0.8824	0.0693251	0.0121534	1.169e-08	32591	with.global_lateraloccipital_surfavg	32.5378
	rs552305	T	C	0.4054	0.0560678	0.00814345	5.778e-12	31233	with.global_lateraloccipital_surfavg	47.4035
	rs73079566	A	C	0.9209	-0.0816037	0.0176929	3.984e-06	21908	with.global_lateraloccipital_surfavg	21.2728
	rs58577680	T	C	0.1598	0.049524	0.0106863	3.582e-06	32591	with.global_lateraloccipital_surfavg	21.4772
	rs9400576	A	C	0.8202	-0.0476016	0.0101965	3.035e-06	32591	with.global_lateraloccipital_surfavg	21.7943
	rs9401907	T	C	0.7579	0.0574411	0.00917662	3.863e-10	32322	with.global_lateraloccipital_surfavg	39.1814
	rs34604838	A	T	0.0385	0.101312	0.0214783	2.394e-06	29259	with.global_lateraloccipital_surfavg	22.2496
	rs28496034	C	G	0.6636	0.0645888	0.00828254	6.279e-15	32591	with.global_lateraloccipital_surfavg	60.8117
	rs56318622	A	G	0.0186	0.134349	0.0291555	4.066e-06	32204	with.global_lateraloccipital_surfavg	21.2337
	rs16915479	T	C	0.912	-0.071216	0.0139394	3.239e-07	32039	with.global_lateraloccipital_surfavg	26.1016
	rs117024320	A	G	0.008	-0.328999	0.0695434	2.236e-06	13007	with.global_lateraloccipital_surfavg	22.381
	rs2277499	T	G	0.351	-0.0401337	0.00830519	1.35e-06	31800	with.global_lateraloccipital_surfavg	23.3517
	rs76341705	A	G	0.1264	-0.107798	0.0117723	5.337e-20	32591	with.global_lateraloccipital_surfavg	83.8489
	rs2664134	A	T	0.8612	0.0520705	0.0113256	4.275e-06	32591	with.global_lateraloccipital_surfavg	21.1378
	rs28514429	A	C	0.4726	-0.0432537	0.00788867	4.181e-08	32207	with.global_lateraloccipital_surfavg	30.0635
	rs10438427	A	G	0.1679	-0.0531514	0.0104753	3.896e-07	32591	with.global_lateraloccipital_surfavg	25.7454
	rs3743464	C	G	0.2625	-0.0448823	0.00920808	1.092e-06	30439	with.global_lateraloccipital_surfavg	23.7581
	rs2074404	T	G	0.7541	0.0475322	0.0090923	1.717e-07	32591	with.global_lateraloccipital_surfavg	27.3293
	rs8076087	A	G	0.3242	-0.0420428	0.00838974	5.408e-07	32399	with.global_lateraloccipital_surfavg	25.1123
	rs9964715	A	G	0.5803	0.037616	0.00797841	2.421e-06	32231	with.global_lateraloccipital_surfavg	22.2287
	rs2043294	A	T	0.8203	0.0489896	0.0104561	2.796e-06	31005	with.global_lateraloccipital_surfavg	21.9518
	rs12609819	A	G	0.5173	0.040113	0.00783547	3.064e-07	32591	with.global_lateraloccipital_surfavg	26.2083
	rs932420	A	G	0.5257	0.0358598	0.00784178	4.81e-06	32591	with.global_lateraloccipital_surfavg	20.9115
	rs77949659	A	G	0.8879	-0.0606661	0.0131443	4.138e-06	29056	with.global_lateraloccipital_thickavg	21.3018
	rs4381813	A	C	0.3945	0.0392617	0.00808329	1.377e-06	32014	with.global_lateraloccipital_thickavg	23.5918
	rs12473648	T	C	0.0551	-0.0858223	0.0177924	2.497e-06	30315	with.global_lateraloccipital_thickavg	23.2664
	rs595789	T	C	0.5407	0.038291	0.00788344	8.424e-07	32374	with.global_lateraloccipital_thickavg	23.5918
	rs6790056	A	G	0.5887	-0.0364994	0.00798424	4.751e-06	32374	with.global_lateraloccipital_thickavg	20.898
	rs13107325	T	C	0.0704	-0.0910291	0.0153543	1.802e-09	32374	with.global_lateraloccipital_thickavg	35.148
	rs256376	A	G	0.3515	-0.041142	0.00822839	7.851e-07	32374	with.global_lateraloccipital_thickavg	25
	rs245105	T	C	0.7512	-0.0503112	0.0091475	3.94e-08	31943	with.global_lateraloccipital_thickavg	30.25
	rs4455634	A	G	0.7978	0.0456482	0.00978175	1.567e-06	32374	with.global_lateraloccipital_thickavg	21.7778
	rs1411164	A	C	0.9311	0.0882803	0.0155087	2.533e-08	32374	with.global_lateraloccipital_thickavg	32.4024
	rs73650984	T	C	0.016	-0.165461	0.0359286	3.207e-06	24583	with.global_lateraloccipital_thickavg	21.2084
	rs1108048	A	G	0.5347	0.0345636	0.00790026	3.959e-06	32182	with.global_lateraloccipital_thickavg	19.1406
	rs12953229	A	G	0.3582	0.0446607	0.00830897	1.877e-08	31476	with.global_lateraloccipital_thickavg	28.8906
	rs56252104	T	C	0.2625	0.0469214	0.0091554	1.409e-06	30788	with.global_lateraloccipital_thickavg	26.2656
	rs62200349	A	G	0.7926	0.0516746	0.00968898	2.098e-08	32374	with.global_lateraloccipital_thickavg	28.4444
	rs2070394	A	T	0.6457	0.0387227	0.00821392	3.148e-06	32374	with.global_lateraloccipital_thickavg	22.2245
	rs5747112	A	G	0.4622	-0.0393983	0.00787966	4.727e-07	32374	with.global_lateraloccipital_thickavg	25
	rs61772167	T	C	0.0166	0.152046	0.03175	1.677e-06	30363	with.global_lateralorbitofrontal_surfavg	22.9331
	rs7529542	T	C	0.782	-0.0560987	0.00956763	4.537e-09	32008	with.global_lateralorbitofrontal_surfavg	34.3793
	rs12026475	A	G	0.3597	0.0381162	0.00814101	2.841e-06	32736	with.global_lateralorbitofrontal_surfavg	21.9211
	rs41266078	A	G	0.0325	-0.107361	0.0221023	1.189e-06	32529	with.global_lateralorbitofrontal_surfavg	23.5948
	rs10916258	A	C	0.1968	0.0497838	0.00984257	4.238e-07	32628	with.global_lateralorbitofrontal_surfavg	25.5835
	rs75591480	A	G	0.6423	0.0389385	0.0081509	1.778e-06	32736	with.global_lateralorbitofrontal_surfavg	22.8216
	rs6737150	T	C	0.2466	0.0483553	0.0091561	1.283e-07	32076	with.global_lateralorbitofrontal_surfavg	27.8912
	rs6729276	A	G	0.3933	0.0399963	0.0079978	5.706e-07	32736	with.global_lateralorbitofrontal_surfavg	25.0091
	rs4662400	T	G	0.3337	-0.0394645	0.00828556	1.909e-06	32736	with.global_lateralorbitofrontal_surfavg	22.6866
	rs10179285	C	G	0.6006	0.0421809	0.00814712	2.252e-07	31378	with.global_lateralorbitofrontal_surfavg	26.8054
	rs72979537	T	C	0.0268	0.121403	0.0258292	2.599e-06	28715	with.global_lateralorbitofrontal_surfavg	22.0922
	rs7621856	T	C	0.4125	0.0392462	0.0079361	7.603e-07	32736	with.global_lateralorbitofrontal_surfavg	24.4557
	rs6782638	A	T	0.6909	-0.0394562	0.00845442	3.06e-06	32736	with.global_lateralorbitofrontal_surfavg	21.7803
	rs11734019	T	C	0.4992	0.0368957	0.00781391	2.337e-06	32736	with.global_lateralorbitofrontal_surfavg	22.2954
	rs12652639	T	C	0.5537	0.0393395	0.00790541	6.478e-07	32353	with.global_lateralorbitofrontal_surfavg	24.7633
	rs67616210	A	G	0.3274	-0.0432361	0.00832509	2.064e-07	32736	with.global_lateralorbitofrontal_surfavg	26.9721
	rs13208234	A	G	0.6316	-0.0443809	0.00809852	4.247e-08	32736	with.global_lateralorbitofrontal_surfavg	30.0318
	rs2237133	T	G	0.5047	-0.0399192	0.0078599	3.798e-07	32353	with.global_lateralorbitofrontal_surfavg	25.7946
	rs4897178	T	G	0.5579	-0.0685322	0.0079396	6.034e-18	32086	with.global_lateralorbitofrontal_surfavg	74.5062
	rs7745766	A	C	0.8221	-0.0498159	0.0108078	4.04e-06	29249	with.global_lateralorbitofrontal_surfavg	21.2454
	rs4721802	A	G	0.6599	-0.0654199	0.00824187	2.06e-15	32736	with.global_lateralorbitofrontal_surfavg	63.0041
	rs6949868	A	C	0.7667	-0.0456323	0.00923748	7.813e-07	32736	with.global_lateralorbitofrontal_surfavg	24.4027
	rs1822951	A	G	0.6267	-0.0441284	0.0080766	4.659e-08	32736	with.global_lateralorbitofrontal_surfavg	29.8523
	rs11012730	A	G	0.3675	-0.0414708	0.00810313	3.088e-07	32736	with.global_lateralorbitofrontal_surfavg	26.1926
	rs10826995	T	C	0.7146	0.040319	0.00865133	3.157e-06	32736	with.global_lateralorbitofrontal_surfavg	21.7197
	rs10734250	A	G	0.6384	-0.0384532	0.00818847	2.651e-06	32283	with.global_lateralorbitofrontal_surfavg	22.0526
	rs77692431	A	G	0.9166	0.0752447	0.0142234	1.222e-07	32305	with.global_lateralorbitofrontal_surfavg	27.9864
	rs175098	C	G	0.8127	-0.0474252	0.0100139	2.181e-06	32736	with.global_lateralorbitofrontal_surfavg	22.4291
	rs56329255	A	G	0.3081	0.0430999	0.00846147	3.515e-07	32736	with.global_lateralorbitofrontal_surfavg	25.9454
	rs317518	T	C	0.6173	0.0380612	0.00803821	2.192e-06	32736	with.global_lateralorbitofrontal_surfavg	22.4206
	rs961038	A	C	0.8736	0.0555521	0.0116849	1.992e-06	33143	with.global_lateralorbitofrontal_surfavg	22.6023
	rs79487293	T	C	0.3185	-0.0464995	0.00851658	4.766e-08	31731	with.global_lateralorbitofrontal_surfavg	29.8103
	rs324768	A	G	0.6131	-0.0369055	0.00802195	4.214e-06	32736	with.global_lateralorbitofrontal_surfavg	21.1651
	rs2358483	T	C	0.3047	-0.0636621	0.00848379	6.187e-14	32736	with.global_lateralorbitofrontal_surfavg	56.3095
	rs56169550	T	C	0.7742	0.043227	0.00934448	3.727e-06	32736	with.global_lateralorbitofrontal_surfavg	21.3994
	rs2959829	A	G	0.78	0.04351	0.00943161	3.967e-06	32736	with.global_lateralorbitofrontal_surfavg	21.2817
	rs7252428	C	G	0.2654	0.0490994	0.00945875	2.092e-07	28640	with.global_lateralorbitofrontal_surfavg	26.9454
	rs12626790	A	G	0.3749	-0.0460181	0.00806933	1.179e-08	32736	with.global_lateralorbitofrontal_surfavg	32.5224
	rs134594	T	C	0.6551	-0.0379313	0.00824368	4.2e-06	32544	with.global_lateralorbitofrontal_surfavg	21.1715
	rs143121431	A	T	0.9742	0.119938	0.0258095	4.135e-06	29844	with.global_lateralorbitofrontal_thickavg	21.5952
	rs1078023	A	T	0.6294	-0.0359271	0.00816525	3.901e-06	32134	with.global_lateralorbitofrontal_thickavg	19.36
	rs10804832	T	G	0.7521	0.0420102	0.00913266	3.008e-06	32134	with.global_lateralorbitofrontal_thickavg	21.16
	rs62394879	A	G	0.0949	0.0718626	0.0143725	9.837e-07	28157	with.global_lateralorbitofrontal_thickavg	25
	rs59698523	T	C	0.5415	0.0444119	0.00799415	2.631e-08	31484	with.global_lateralorbitofrontal_thickavg	30.8642
	rs2527184	A	G	0.5852	0.0381708	0.00817945	2.403e-06	30768	with.global_lateralorbitofrontal_thickavg	21.7778
	rs6983605	A	C	0.2814	-0.0429679	0.00876896	5.602e-07	32134	with.global_lateralorbitofrontal_thickavg	24.01
	rs10832960	A	G	0.533	0.0360077	0.00790413	3.818e-06	32134	with.global_lateralorbitofrontal_thickavg	20.7531
	rs11609649	A	G	0.1784	0.0523555	0.0102994	1.004e-07	32134	with.global_lateralorbitofrontal_thickavg	25.8403
	rs148143469	T	C	0.0263	-0.14291	0.0298739	1.654e-06	21857	with.global_lateralorbitofrontal_thickavg	22.8846
	rs1934057	T	C	0.4963	-0.0482309	0.00787234	8.976e-10	32238	with.global_lingual_surfavg	37.5355
	rs6603991	T	C	0.2265	0.0537557	0.00934671	8.857e-09	32637	with.global_lingual_surfavg	33.0774
	rs2999158	T	C	0.3357	-0.0559429	0.008334	1.913e-11	32238	with.global_lingual_surfavg	45.0592
	rs11124514	T	C	0.6552	0.0382841	0.00828324	3.804e-06	32238	with.global_lingual_surfavg	21.3617
	rs7563432	A	G	0.3756	-0.0395893	0.00817791	1.292e-06	31857	with.global_lingual_surfavg	23.4353
	rs10177412	T	C	0.5356	0.0375115	0.00789398	2.015e-06	32238	with.global_lingual_surfavg	22.5807
	rs1014444	A	G	0.6477	0.0457706	0.00824069	2.787e-08	32238	with.global_lingual_surfavg	30.8494
	rs140107310	T	C	0.9831	-0.15173	0.0319313	2.017e-06	29495	with.global_lingual_surfavg	22.5791
	rs7628107	T	G	0.7481	-0.0436884	0.00912318	1.679e-06	31857	with.global_lingual_surfavg	22.9319
	rs1905346	T	C	0.3546	0.0410111	0.00822931	6.243e-07	32238	with.global_lingual_surfavg	24.8356
	rs11929686	A	G	0.4526	-0.0500078	0.00790743	2.544e-10	32238	with.global_lingual_surfavg	39.9949
	rs694828	A	T	0.2446	-0.0438453	0.0091589	1.692e-06	32238	with.global_lingual_surfavg	22.9171
	rs61508189	A	C	0.4636	0.0477805	0.00794024	1.772e-09	31857	with.global_lingual_surfavg	36.2105
	rs6812278	C	G	0.2932	0.0532151	0.00873963	1.137e-09	31553	with.global_lingual_surfavg	37.0752
	rs12508031	A	T	0.6617	-0.0450559	0.00967585	3.215e-06	23838	with.global_lingual_surfavg	21.6833
	rs6835930	A	G	0.1882	-0.0499047	0.0107256	3.274e-06	28429	with.global_lingual_surfavg	21.6493
	rs17419290	A	G	0.5769	0.0452342	0.00801243	1.646e-08	31878	with.global_lingual_surfavg	31.8716
	rs62365668	A	G	0.5351	0.0379994	0.00789335	1.479e-06	32238	with.global_lingual_surfavg	23.1757
	rs57583838	T	G	0.4368	0.0367062	0.00798509	4.289e-06	31857	with.global_lingual_surfavg	21.131
	rs9401907	T	C	0.7577	0.05984	0.00922393	8.735e-11	31970	with.global_lingual_surfavg	42.0873
	rs1022179	A	C	0.8081	-0.0458938	0.0100396	4.849e-06	31970	with.global_lingual_surfavg	20.8967
	rs10237280	T	C	0.3872	0.0534223	0.00807966	3.794e-11	32238	with.global_lingual_surfavg	43.7178
	rs7809950	T	C	0.2907	0.052122	0.00866829	1.822e-09	32238	with.global_lingual_surfavg	36.1556
	rs1283688	T	C	0.578	0.0368666	0.00797169	3.751e-06	32238	with.global_lingual_surfavg	21.3878
	rs1078081	T	C	0.1736	0.0563131	0.0103931	6.015e-08	32238	with.global_lingual_surfavg	29.3579
	rs28410513	T	G	0.2293	-0.0536177	0.00936373	1.028e-08	32238	with.global_lingual_surfavg	32.7883
	rs76890592	A	G	0.9708	-0.113009	0.0245572	4.187e-06	29229	with.global_lingual_surfavg	21.1772
	rs7914158	T	C	0.3662	0.0447599	0.00817104	4.304e-08	32238	with.global_lingual_surfavg	30.0071
	rs2022130	T	C	0.6823	0.0556921	0.00845329	4.451e-11	32238	with.global_lingual_surfavg	43.4045
	rs7295050	A	G	0.7214	-0.040243	0.00878202	4.595e-06	32238	with.global_lingual_surfavg	20.9986
	rs8000124	A	G	0.5863	0.0370375	0.00799406	3.601e-06	32238	with.global_lingual_surfavg	21.4659
	rs9545145	A	G	0.4892	-0.0443489	0.00787467	1.783e-08	32238	with.global_lingual_surfavg	31.7176
	rs1952750	T	C	0.6951	-0.0450175	0.00855117	1.406e-07	32238	with.global_lingual_surfavg	27.7148
	rs76341705	A	G	0.127	-0.10425	0.0118136	1.099e-18	32238	with.global_lingual_surfavg	77.8737
	rs6496265	C	G	0.3226	0.0385316	0.00842207	4.759e-06	32238	with.global_lingual_surfavg	20.9314
	rs17690987	T	C	0.7806	0.0576956	0.011028	1.679e-07	23980	with.global_lingual_surfavg	27.3709
	rs11656298	T	C	0.8893	-0.0591894	0.0126184	2.723e-06	31878	with.global_lingual_surfavg	22.0027
	rs2043294	A	T	0.8203	0.0531907	0.0105108	4.181e-07	30679	with.global_lingual_surfavg	25.6093
	rs62106990	A	G	0.2211	-0.0452604	0.00989668	4.801e-06	29624	with.global_lingual_surfavg	20.915
	rs2179597	T	G	0.5594	-0.0363461	0.0079303	4.58e-06	32238	with.global_lingual_surfavg	21.0056
	rs10794513	A	G	0.2168	0.0426347	0.00959281	4.052e-06	31982	with.global_lingual_thickavg	19.7531
	rs4660268	A	C	0.6954	0.0388812	0.00864026	2.506e-06	31601	with.global_lingual_thickavg	20.25
	rs1337524	T	C	0.2028	0.0439902	0.0098978	3.968e-06	31551	with.global_lingual_thickavg	19.7531
	rs1391550	A	G	0.3119	0.0408669	0.00860357	6.21e-07	31453	with.global_lingual_thickavg	22.5625
	rs10495963	T	C	0.7181	0.0527003	0.00878338	6.061e-10	31982	with.global_lingual_thickavg	36
	rs10193343	A	G	0.6396	0.0393405	0.00828222	1.071e-06	31601	with.global_lingual_thickavg	22.5625
	rs4075697	C	G	0.2158	0.0437731	0.00960872	1.695e-06	31982	with.global_lingual_thickavg	20.7531
	rs1111990	T	C	0.2226	-0.0463925	0.00971005	3.941e-06	30624	with.global_lingual_thickavg	22.8272
	rs13135092	A	G	0.9233	0.0785038	0.0148521	1.77e-07	31982	with.global_lingual_thickavg	27.9388
	rs11743024	A	G	0.352	0.0362105	0.0082767	4.731e-06	31982	with.global_lingual_thickavg	19.1406
	rs13180395	T	C	0.7036	0.0474037	0.0090773	1.305e-07	29072	with.global_lingual_thickavg	27.2716
	rs11949166	A	T	0.3107	-0.0392703	0.00862031	1.548e-06	31399	with.global_lingual_thickavg	20.7531
	rs12529704	T	G	0.2238	-0.0424046	0.00954104	2.945e-06	31601	with.global_lingual_thickavg	19.7531
	rs11760588	A	G	0.1279	0.0613235	0.0118344	3.174e-07	31982	with.global_lingual_thickavg	26.8512
	rs6651108	T	G	0.0308	-0.102953	0.0228784	4.214e-06	31982	with.global_lingual_thickavg	20.25
	rs76021370	T	G	0.0268	0.129512	0.027319	2.643e-06	25666	with.global_lingual_thickavg	22.4746
	rs73239710	A	C	0.2905	-0.0435308	0.00870616	1.957e-07	31982	with.global_lingual_thickavg	25
	rs80351791	T	C	0.0097	-0.234717	0.0508045	4.015e-06	20147	with.global_lingual_thickavg	21.3444
	rs10972596	T	G	0.0584	-0.0763499	0.0168565	3.253e-06	31982	with.global_lingual_thickavg	20.5156
	rs2959101	T	C	0.447	0.0347838	0.00795059	2.581e-06	31982	with.global_lingual_thickavg	19.1406
	rs2066598	A	G	0.1465	0.0525379	0.0111783	4.3e-06	31982	with.global_lingual_thickavg	22.09
	rs12853479	T	C	0.2347	0.0417351	0.0093904	3.379e-06	31551	with.global_lingual_thickavg	19.7531
	rs9537915	T	C	0.5778	-0.0494438	0.00804899	8.644e-10	31601	with.global_lingual_thickavg	37.7347
	rs7317261	T	C	0.5693	0.0359222	0.00798271	1.395e-06	31982	with.global_lingual_thickavg	20.25
	rs12591705	T	C	0.4777	0.0395648	0.00791295	3.559e-07	31982	with.global_lingual_thickavg	25
	rs3911964	A	G	0.2364	-0.0403166	0.00930383	4.908e-06	31982	with.global_lingual_thickavg	18.7778
	rs12022854	T	C	0.1334	0.0534448	0.011518	3.483e-06	32582	with.global_medialorbitofrontal_surfavg	21.5305
	rs2609186	A	G	0.2951	-0.0422574	0.00858617	8.588e-07	32582	with.global_medialorbitofrontal_surfavg	24.2218
	rs35790549	A	T	0.7276	-0.0414251	0.00884843	2.847e-06	32201	with.global_medialorbitofrontal_surfavg	21.9177
	rs117833963	T	C	0.9903	0.218231	0.0440701	7.349e-07	26778	with.global_medialorbitofrontal_surfavg	24.5214
	rs9375435	T	C	0.4636	0.0412374	0.00788454	1.694e-07	32318	with.global_medialorbitofrontal_surfavg	27.3546
	rs117742314	A	G	0.9767	0.120933	0.0260659	3.492e-06	32318	with.global_medialorbitofrontal_surfavg	21.5252
	rs76179879	T	C	0.0587	0.0790772	0.016866	2.751e-06	31791	with.global_medialorbitofrontal_surfavg	21.9825
	rs7097933	A	G	0.6355	0.0448291	0.00813581	3.585e-08	32582	with.global_medialorbitofrontal_surfavg	30.3612
	rs2446113	A	C	0.7171	0.0451607	0.00869407	2.052e-07	32582	with.global_medialorbitofrontal_surfavg	26.9821
	rs117576185	T	C	0.9816	0.148295	0.0304134	1.083e-06	29907	with.global_medialorbitofrontal_surfavg	23.7752
	rs28618294	T	C	0.5691	0.0406118	0.00870635	3.093e-06	26879	with.global_medialorbitofrontal_surfavg	21.7586
	rs188859357	T	C	0.9367	-0.0752367	0.0161777	3.31e-06	32201	with.global_medialorbitofrontal_surfavg	21.6285
	rs35515850	A	G	0.1945	-0.0493352	0.0100212	4.345e-07	31757	with.global_medialorbitofrontal_thickavg	24.2367
	rs7577573	A	G	0.2511	-0.041164	0.00914756	4.206e-06	31757	with.global_medialorbitofrontal_thickavg	20.25
	rs9822430	A	T	0.8631	-0.0558247	0.0118217	2.174e-06	30259	with.global_medialorbitofrontal_thickavg	22.2994
	rs6838226	A	G	0.4425	-0.038334	0.00798624	2.227e-06	31757	with.global_medialorbitofrontal_thickavg	23.04
	rs2677100	T	C	0.6382	0.0382734	0.00825504	1.985e-06	31757	with.global_medialorbitofrontal_thickavg	21.4959
	rs177080	A	G	0.2862	-0.0438788	0.00877576	4.755e-07	31757	with.global_medialorbitofrontal_thickavg	25
	rs144385407	T	C	0.0096	0.209218	0.0443135	2.637e-06	26760	with.global_medialorbitofrontal_thickavg	22.2908
	rs78728690	A	G	0.8449	-0.0641685	0.0109556	6.052e-09	31757	with.global_medialorbitofrontal_thickavg	34.3061
	rs77996129	T	C	0.9745	0.123393	0.0253837	1.315e-06	31206	with.global_medialorbitofrontal_thickavg	23.6304
	rs4430662	C	G	0.742	0.0407982	0.00906627	3.255e-06	31757	with.global_medialorbitofrontal_thickavg	20.25
	rs7203371	T	C	0.2868	0.0401996	0.00877082	1.798e-06	31757	with.global_medialorbitofrontal_thickavg	21.0069
	rs1378358	T	C	0.2024	0.0463252	0.00987258	2.978e-06	31757	with.global_medialorbitofrontal_thickavg	22.0178
	rs8098565	A	G	0.3775	-0.0364518	0.00818305	4.924e-06	31757	with.global_medialorbitofrontal_thickavg	19.843
	rs12120287	A	G	0.5992	0.0382701	0.00826547	3.655e-06	30455	with.global_middletemporal_surfavg	21.438
	rs819817	A	G	0.7604	0.0429396	0.00937691	4.664e-06	31193	with.global_middletemporal_surfavg	20.9699
	rs621952	T	C	0.5117	-0.0419028	0.008031	1.812e-07	31001	with.global_middletemporal_surfavg	27.2237
	rs1344762	T	C	0.6695	-0.0446376	0.00869929	2.878e-07	29835	with.global_middletemporal_surfavg	26.3289
	rs62256903	A	G	0.4504	-0.0411431	0.00804388	3.14e-07	31193	with.global_middletemporal_surfavg	26.1615
	rs6785158	A	G	0.7212	0.0408903	0.00892586	4.628e-06	31193	with.global_middletemporal_surfavg	20.9866
	rs4241484	A	C	0.5896	0.0402503	0.00831924	1.309e-06	29835	with.global_middletemporal_surfavg	23.4083
	rs35518360	A	T	0.9181	0.0669607	0.0145961	4.485e-06	31193	with.global_middletemporal_surfavg	21.0459
	rs141834426	C	G	0.0413	-0.133304	0.0200996	3.31e-11	31216	with.global_middletemporal_surfavg	43.9853
	rs10045552	T	C	0.3325	-0.0455462	0.00849472	8.25e-08	31193	with.global_middletemporal_surfavg	28.7479
	rs13184027	T	C	0.5621	-0.0372576	0.00811425	4.398e-06	30833	with.global_middletemporal_surfavg	21.083
	rs72867280	A	G	0.2466	0.0472682	0.00930079	3.731e-07	31087	with.global_middletemporal_surfavg	25.8284
	rs74734063	A	T	0.9451	0.101858	0.0210891	1.366e-06	21646	with.global_middletemporal_surfavg	23.328
	rs4273712	A	G	0.7317	0.0434644	0.00912549	1.908e-06	30564	with.global_middletemporal_surfavg	22.6858
	rs117870882	T	C	0.9841	-0.151453	0.0330034	4.453e-06	29318	with.global_middletemporal_surfavg	21.0589
	rs28711421	T	C	0.9027	-0.0686695	0.013504	3.674e-07	31193	with.global_middletemporal_surfavg	25.8585
	rs12000791	A	C	0.7331	0.0423789	0.00904819	2.818e-06	31193	with.global_middletemporal_surfavg	21.9369
	rs2863232	A	G	0.3475	-0.0391683	0.00840527	3.161e-06	31193	with.global_middletemporal_surfavg	21.7153
	rs7124942	C	G	0.836	-0.0499503	0.0108093	3.819e-06	31193	with.global_middletemporal_surfavg	21.3542
	rs7127057	A	G	0.3301	-0.0411942	0.00851098	1.297e-06	31193	with.global_middletemporal_surfavg	23.4268
	rs12794347	A	G	0.0831	-0.0814434	0.0145863	2.357e-08	30814	with.global_middletemporal_surfavg	31.1763
	rs7314572	A	T	0.0849	0.0725079	0.0143584	4.422e-07	31193	with.global_middletemporal_surfavg	25.5012
	rs933998	A	C	0.8567	-0.054357	0.0113534	1.687e-06	31576	with.global_middletemporal_surfavg	22.9225
	rs8061370	A	T	0.7782	0.0444494	0.00963376	3.951e-06	31193	with.global_middletemporal_surfavg	21.2882
	rs113166688	T	C	0.3634	-0.0402141	0.00834685	1.45e-06	31001	with.global_middletemporal_surfavg	23.212
	rs10048146	A	G	0.8079	-0.0500907	0.0101592	8.195e-07	31193	with.global_middletemporal_surfavg	24.3106
	rs17698176	T	G	0.7799	0.0504028	0.0106311	2.127e-06	25752	with.global_middletemporal_surfavg	22.4779
	rs16971055	A	G	0.0909	-0.0779167	0.0155782	5.686e-07	24909	with.global_middletemporal_surfavg	25.0163
	rs76367437	A	G	0.9868	0.193791	0.0406571	1.875e-06	23201	with.global_middletemporal_surfavg	22.7194
	rs73006822	T	C	0.1508	0.0681125	0.0117487	6.733e-09	28255	with.global_middletemporal_surfavg	33.6106
	rs4811476	T	C	0.4889	-0.0377755	0.00816679	3.737e-06	29982	with.global_middletemporal_surfavg	21.3952
	rs174775	A	G	0.4269	-0.0378687	0.00811672	3.079e-06	31001	with.global_middletemporal_surfavg	21.7671
	rs2793626	T	C	0.2104	0.0482916	0.00985543	6.052e-07	30964	with.global_middletemporal_thickavg	24.01
	rs4839254	T	C	0.5369	-0.0390469	0.00800961	5.998e-07	31324	with.global_middletemporal_thickavg	23.7656
	rs12092660	C	G	0.847	-0.0540605	0.0117131	4.394e-06	28103	with.global_middletemporal_thickavg	21.3018
	rs79887807	C	G	0.1084	0.0681822	0.0128459	1.784e-07	31324	with.global_middletemporal_thickavg	28.1716
	rs7563883	T	G	0.2249	-0.0459164	0.00956593	9.115e-07	31324	with.global_middletemporal_thickavg	23.04
	rs1344762	T	C	0.6698	0.0463038	0.00868196	2.798e-08	29966	with.global_middletemporal_thickavg	28.4444
	rs9307063	T	G	0.8984	-0.0591307	0.0131402	4.909e-06	31707	with.global_middletemporal_thickavg	20.25
	rs7707060	T	C	0.707	0.045823	0.00877461	1.126e-07	31324	with.global_middletemporal_thickavg	27.2716
	rs10962652	A	G	0.8439	-0.0543478	0.0110708	1.823e-06	30946	with.global_middletemporal_thickavg	24.0992
	rs911737	A	G	0.4134	0.0375118	0.00811065	3.598e-06	31324	with.global_middletemporal_thickavg	21.3906
	rs10762574	A	C	0.6096	0.0382066	0.00818713	9.452e-07	31324	with.global_middletemporal_thickavg	21.7778
	rs6483830	A	C	0.1905	-0.0550846	0.0102008	3.108e-07	31132	with.global_middletemporal_thickavg	29.16
	rs55970499	A	T	0.9585	0.105618	0.0228136	3.588e-06	24132	with.global_middletemporal_thickavg	21.4335
	rs7155669	A	G	0.3175	-0.0581308	0.00857667	4.987e-12	31324	with.global_middletemporal_thickavg	45.9383
	rs180778842	A	G	0.014	-0.164175	0.0347113	2.605e-06	30042	with.global_middletemporal_thickavg	22.3703
	rs1378358	T	C	0.1999	0.0519275	0.00998606	4.537e-07	31324	with.global_middletemporal_thickavg	27.04
	rs577454	T	C	0.3692	-0.0367844	0.0082765	3.079e-06	31324	with.global_middletemporal_thickavg	19.7531
	rs61784835	T	C	0.3653	-0.0389737	0.00819211	1.959e-06	32113	with.global_paracentral_surfavg	22.6334
	rs75000595	T	C	0.9658	-0.103624	0.0217805	1.959e-06	31889	with.global_paracentral_surfavg	22.6352
	rs2175756	C	G	0.3501	0.0378685	0.00821502	4.034e-06	32543	with.global_paracentral_surfavg	21.2491
	rs17846866	T	G	0.9233	-0.0713816	0.0151238	2.359e-06	30848	with.global_paracentral_surfavg	22.2768
	rs13147448	T	C	0.8837	-0.0616532	0.0121463	3.855e-07	32952	with.global_paracentral_surfavg	25.7644
	rs10064431	T	C	0.4863	0.0407003	0.00792697	2.829e-07	31828	with.global_paracentral_surfavg	26.3621
	rs58708371	A	C	0.2594	0.040837	0.00894033	4.928e-06	32543	with.global_paracentral_surfavg	20.8642
	rs73184545	T	C	0.2267	-0.0457391	0.00935859	1.022e-06	32543	with.global_paracentral_surfavg	23.8866
	rs62515458	A	G	0.2298	0.0460509	0.00931386	7.644e-07	32543	with.global_paracentral_surfavg	24.4466
	rs17748359	A	C	0.7382	0.0415257	0.0089136	3.183e-06	32543	with.global_paracentral_surfavg	21.7035
	rs1858231	A	G	0.805	-0.0480753	0.00991487	1.242e-06	32380	with.global_paracentral_surfavg	23.511
	rs2269084	C	G	0.2142	-0.0532694	0.00954984	2.431e-08	32543	with.global_paracentral_surfavg	31.1145
	rs6583848	T	C	0.6732	-0.0389244	0.00835433	3.174e-06	32543	with.global_paracentral_surfavg	21.7081
	rs11594669	A	G	0.6817	-0.0407391	0.00867651	2.663e-06	30589	with.global_paracentral_surfavg	22.0461
	rs2346756	C	G	0.4048	0.0456184	0.00802893	1.334e-08	32162	with.global_paracentral_surfavg	32.2823
	rs6582653	T	C	0.5883	-0.0434145	0.00852658	3.55e-07	28371	with.global_paracentral_surfavg	25.9251
	rs113718731	A	T	0.1403	0.0549991	0.0113492	1.26e-06	32162	with.global_paracentral_surfavg	23.4844
	rs12146713	T	C	0.9084	-0.0722919	0.013583	1.024e-07	32543	with.global_paracentral_surfavg	28.3264
	rs10850057	T	C	0.093	0.069648	0.0135615	2.812e-07	32206	with.global_paracentral_surfavg	26.3757
	rs11619262	T	C	0.0599	0.0804738	0.0174357	3.923e-06	29188	with.global_paracentral_surfavg	21.3025
	rs9565516	A	T	0.6619	-0.0438153	0.00828255	1.223e-07	32543	with.global_paracentral_surfavg	27.9849
	rs2760751	A	G	0.2759	0.0452919	0.0087663	2.383e-07	32543	with.global_paracentral_surfavg	26.6936
	rs72988150	A	C	0.715	-0.0415506	0.0087317	1.95e-06	32162	with.global_paracentral_surfavg	22.6442
	rs1985142	A	G	0.9516	0.0914175	0.0195194	2.821e-06	28473	with.global_paracentral_surfavg	21.9344
	rs12031629	T	C	0.4006	0.0391302	0.00850658	3.66e-06	28757	with.global_paracentral_thickavg	21.16
	rs2003698	T	C	0.2224	0.0460859	0.00940528	5.329e-07	32662	with.global_paracentral_thickavg	24.01
	rs3762902	T	G	0.7504	-0.0447434	0.0091313	2.418e-06	31994	with.global_paracentral_thickavg	24.01
	rs7718291	A	G	0.8117	-0.0490219	0.0100045	3.106e-06	32662	with.global_paracentral_thickavg	24.01
	rs2445874	A	T	0.8731	-0.0544974	0.011678	4.775e-06	33071	with.global_paracentral_thickavg	21.7778
	rs11759026	A	G	0.7622	-0.0590244	0.00922256	4.074e-10	32394	with.global_paracentral_thickavg	40.96
	rs7854681	A	G	0.3447	-0.0402335	0.00822957	3.768e-07	32662	with.global_paracentral_thickavg	23.9012
	rs35288226	A	G	0.3405	0.047759	0.00826598	2.351e-08	32556	with.global_paracentral_thickavg	33.3827
	rs12571420	T	C	0.8874	-0.0584336	0.0125857	2.583e-06	31571	with.global_paracentral_thickavg	21.5561
	rs588808	A	G	0.5123	0.0339106	0.00782553	4.982e-06	32662	with.global_paracentral_thickavg	18.7778
	rs930176	T	C	0.2677	-0.0443082	0.00904248	1.446e-06	31171	with.global_paracentral_thickavg	24.01
	rs11613476	T	C	0.512	-0.035846	0.00786863	2.071e-06	32302	with.global_paracentral_thickavg	20.7531
	rs7494063	A	C	0.8002	-0.0490527	0.00981054	1.935e-06	32470	with.global_paracentral_thickavg	25
	rs72760959	T	C	0.8034	0.0482232	0.00984146	2.514e-06	32662	with.global_paracentral_thickavg	24.01
	rs2525990	A	G	0.2932	0.052341	0.0087235	1.657e-08	31671	with.global_paracentral_thickavg	36
	rs75172353	T	C	0.0326	0.111739	0.024202	3.896e-06	27048	with.global_parahippocampal_surfavg	21.3163
	rs113589997	T	C	0.9196	0.0680988	0.0149098	4.942e-06	30402	with.global_parahippocampal_surfavg	20.861
	rs7616695	T	C	0.8402	-0.0509271	0.0111481	4.924e-06	29946	with.global_parahippocampal_surfavg	20.8689
	rs11919722	C	G	0.8823	-0.0671441	0.0125791	9.409e-08	30402	with.global_parahippocampal_surfavg	28.4917
	rs10032668	T	G	0.1834	-0.0484684	0.0105501	4.347e-06	29976	with.global_parahippocampal_surfavg	21.106
	rs10474080	A	G	0.4144	-0.0428834	0.00822894	1.875e-07	30402	with.global_parahippocampal_surfavg	27.1575
	rs58321169	T	C	0.2747	-0.0547896	0.00921028	2.704e-09	29550	with.global_parahippocampal_surfavg	35.3875
	rs4870489	C	G	0.9382	-0.0875511	0.016903	2.224e-07	30158	with.global_parahippocampal_surfavg	26.8286
	rs7783338	A	G	0.3035	-0.0410954	0.00888084	3.701e-06	29971	with.global_parahippocampal_surfavg	21.413
	rs58131984	T	G	0.2633	0.0494355	0.00920389	7.841e-08	30402	with.global_parahippocampal_surfavg	28.8492
	rs5003492	A	G	0.4285	0.0446416	0.00824023	6.048e-08	30042	with.global_parahippocampal_surfavg	29.3495
	rs10117940	A	G	0.7376	0.0484493	0.00921422	1.454e-07	30402	with.global_parahippocampal_surfavg	27.6476
	rs79623861	T	C	0.1107	0.0626459	0.0129206	1.242e-06	30402	with.global_parahippocampal_surfavg	23.5082
	rs1792354	T	C	0.6631	-0.0514685	0.00857533	1.955e-09	30402	with.global_parahippocampal_surfavg	36.0231
	rs1607232	T	G	0.2106	-0.0468964	0.00994287	2.397e-06	30402	with.global_parahippocampal_surfavg	22.2462
	rs28376121	T	C	0.7934	-0.0495719	0.0107297	3.839e-06	26476	with.global_parahippocampal_surfavg	21.3449
	rs753396	T	C	0.241	-0.0442959	0.00947901	2.969e-06	30402	with.global_parahippocampal_surfavg	21.8375
	rs7216651	T	C	0.7122	0.0418944	0.00915745	4.771e-06	29070	with.global_parahippocampal_surfavg	20.9296
	rs5174	T	C	0.4157	0.0398469	0.00804601	7.265e-07	31775	with.global_parahippocampal_thickavg	24.5261
	rs4511120	C	G	0.0485	0.0870251	0.0184599	2.429e-06	31775	with.global_parahippocampal_thickavg	22.2245
	rs17400875	T	G	0.7404	0.0448475	0.00904487	4.648e-07	31775	with.global_parahippocampal_thickavg	24.5851
	rs76106967	T	C	0.0824	-0.0688302	0.014825	3.418e-06	30069	with.global_parahippocampal_thickavg	21.5561
	rs2360967	A	G	0.1359	0.057344	0.0119016	1.377e-06	30038	with.global_parahippocampal_thickavg	23.2149
	rs35935277	C	G	0.7904	0.0475894	0.0100384	2.703e-06	29930	with.global_parahippocampal_thickavg	22.4746
	rs13144949	T	G	0.3407	0.0399337	0.00836706	1.476e-06	31775	with.global_parahippocampal_thickavg	22.7789
	rs115914417	A	G	0.0548	0.0869302	0.0173124	4.024e-07	32184	with.global_parahippocampal_thickavg	25.2132
	rs62348867	T	C	0.868	0.0702047	0.0116382	1.658e-09	32184	with.global_parahippocampal_thickavg	36.3881
	rs352359	C	G	0.3521	-0.046235	0.00871644	1.23e-07	28822	with.global_parahippocampal_thickavg	28.1361
	rs11154981	A	G	0.3128	-0.0410713	0.00858763	1.047e-06	31520	with.global_parahippocampal_thickavg	22.8733
	rs117373084	A	G	0.0594	-0.0912066	0.0198996	4.482e-06	22580	with.global_parahippocampal_thickavg	21.0069
	rs56270377	T	C	0.9255	-0.0733496	0.0159295	4.447e-06	28559	with.global_parahippocampal_thickavg	21.2028
	rs16909919	T	C	0.3395	-0.0558091	0.00837136	5.124e-11	31775	with.global_parahippocampal_thickavg	44.4444
	rs224697	A	T	0.2652	-0.0561304	0.00898086	2.123e-10	31775	with.global_parahippocampal_thickavg	39.0625
	rs12257242	C	G	0.7029	-0.0465394	0.00867683	1.067e-07	31775	with.global_parahippocampal_thickavg	28.7686
	rs912431	T	C	0.5579	-0.0367224	0.00803302	3.981e-06	31396	with.global_parahippocampal_thickavg	20.898
	rs8028503	A	G	0.138	-0.0609322	0.0114966	1.722e-07	31775	with.global_parahippocampal_thickavg	28.09
	rs10852923	T	G	0.4966	0.0366355	0.00793141	3.925e-06	31775	with.global_parahippocampal_thickavg	21.3356
	rs4795529	A	G	0.5091	-0.0412455	0.00793182	3.07e-07	31775	with.global_parahippocampal_thickavg	27.04
	rs206517	C	G	0.3237	0.0416056	0.0084752	9.91e-07	31775	with.global_parahippocampal_thickavg	24.0992
	rs8183037	T	C	0.4216	-0.0405326	0.00803003	3.968e-07	31775	with.global_parahippocampal_thickavg	25.4785
	rs7550758	T	C	0.5038	-0.0414504	0.00782995	1.197e-07	32598	with.global_parsopercularis_surfavg	28.0247
	rs62171362	C	G	0.0582	-0.0780827	0.0167231	3.023e-06	32598	with.global_parsopercularis_surfavg	21.801
	rs2279829	T	C	0.2177	0.0474955	0.00948681	5.547e-07	32598	with.global_parsopercularis_surfavg	25.0648
	rs79661770	A	T	0.9183	0.0681364	0.0142061	1.617e-06	33002	with.global_parsopercularis_surfavg	23.0044
	rs1205023	T	C	0.5436	-0.037518	0.00786029	1.815e-06	32598	with.global_parsopercularis_surfavg	22.7825
	rs9471128	A	G	0.6081	0.0382993	0.00802003	1.794e-06	32598	with.global_parsopercularis_surfavg	22.805
	rs1159974	T	C	0.4852	-0.0470348	0.00786434	2.219e-09	32332	with.global_parsopercularis_surfavg	35.7696
	rs71583722	A	T	0.8278	-0.0496337	0.0103859	1.763e-06	32497	with.global_parsopercularis_surfavg	22.8383
	rs441890	T	C	0.5773	0.043564	0.00792473	3.863e-08	32598	with.global_parsopercularis_surfavg	30.2195
	rs7010552	A	G	0.0711	-0.0716042	0.0152348	2.602e-06	32598	with.global_parsopercularis_surfavg	22.0905
	rs61218176	C	G	0.1887	0.0477111	0.0100063	1.861e-06	32598	with.global_parsopercularis_surfavg	22.7347
	rs76282124	T	C	0.8169	-0.0473372	0.0101235	2.925e-06	32598	with.global_parsopercularis_surfavg	21.8649
	rs12569867	A	G	0.967	-0.107079	0.022659	2.294e-06	30497	with.global_parsopercularis_surfavg	22.3318
	rs3781363	C	G	0.9359	-0.0752873	0.015985	2.479e-06	32598	with.global_parsopercularis_surfavg	22.183
	rs1792802	A	C	0.2008	0.0462248	0.00977337	2.25e-06	32598	with.global_parsopercularis_surfavg	22.3698
	rs11107546	T	C	0.2954	0.0439367	0.00858127	3.056e-07	32598	with.global_parsopercularis_surfavg	26.2151
	rs8007401	A	G	0.869	0.0570344	0.0123665	3.987e-06	28701	with.global_parsopercularis_surfavg	21.2708
	rs2033939	A	G	0.0824	-0.134922	0.0142237	2.41e-21	32598	with.global_parsopercularis_surfavg	89.9779
	rs12938190	T	C	0.5015	0.0429461	0.00782951	4.126e-08	32598	with.global_parsopercularis_surfavg	30.0869
	rs186907927	A	G	0.952	-0.086506	0.0185674	3.176e-06	31719	with.global_parsopercularis_surfavg	21.7065
	rs73148272	A	C	0.1502	0.0539185	0.0115623	3.113e-06	29282	with.global_parsopercularis_surfavg	21.7463
	rs3904916	A	G	0.8585	0.0531973	0.0112533	9.699e-07	32482	with.global_parsopercularis_thickavg	22.3471
	rs4906998	A	G	0.0721	0.0695498	0.0151195	3.305e-06	32674	with.global_parsopercularis_thickavg	21.16
	rs13107325	T	C	0.0711	0.0699995	0.0152173	2.234e-06	32674	with.global_parsopercularis_thickavg	21.16
	rs12517522	T	C	0.3139	-0.0389742	0.00842686	9.021e-07	32674	with.global_parsopercularis_thickavg	21.3906
	rs201335	T	C	0.1972	-0.0458672	0.00982868	3.62e-06	32674	with.global_parsopercularis_thickavg	21.7778
	rs77303563	A	T	0.0179	0.153331	0.0300229	4.657e-07	31530	with.global_parsopercularis_thickavg	26.0829
	rs74572429	T	C	0.0374	-0.0944008	0.0209779	4.808e-06	31541	with.global_parsopercularis_thickavg	20.25
	rs6907995	A	G	0.5414	0.0394002	0.00788004	2.072e-06	32408	with.global_parsopercularis_thickavg	25
	rs9459027	T	C	0.1697	0.0529515	0.0105903	5.551e-07	31617	with.global_parsopercularis_thickavg	25
	rs6961122	T	C	0.1041	-0.0611093	0.0128651	3.408e-06	32371	with.global_parsopercularis_thickavg	22.5625
	rs2769059	T	C	0.6776	-0.0376522	0.00836717	1.463e-06	32674	with.global_parsopercularis_thickavg	20.25
	rs10987671	T	C	0.0976	-0.0717929	0.0132541	1.764e-07	32289	with.global_parsopercularis_thickavg	29.3403
	rs7082619	A	T	0.8514	-0.051674	0.0109945	3.437e-06	32674	with.global_parsopercularis_thickavg	22.09
	rs3740221	T	C	0.6153	-0.044172	0.00864236	4.795e-07	28257	with.global_parsopercularis_thickavg	26.1235
	rs143482636	T	C	0.0215	0.140397	0.0270394	2.212e-07	32482	with.global_parsopercularis_thickavg	26.9601
	rs117922518	A	C	0.0589	0.0829267	0.0169623	1.311e-06	31329	with.global_parsopercularis_thickavg	23.9012
	rs17694988	T	C	0.9089	0.0836132	0.0135871	1.474e-10	32674	with.global_parsopercularis_thickavg	37.8698
	rs117421027	C	G	0.948	-0.106408	0.0203143	1.481e-07	24553	with.global_parsopercularis_thickavg	27.4376
	rs61730027	T	C	0.0402	0.0992316	0.0204935	1.695e-06	30834	with.global_parsopercularis_thickavg	23.446
	rs17265513	T	C	0.8065	-0.0461973	0.00989942	3.06e-06	32674	with.global_parsopercularis_thickavg	21.7778
	rs34561661	T	C	0.191	0.0476122	0.00993945	1.667e-06	32733	with.global_parsorbitalis_surfavg	22.9463
	rs72691108	A	G	0.2457	-0.0584692	0.00907309	1.166e-10	32733	with.global_parsorbitalis_surfavg	41.5283
	rs10173922	A	G	0.6332	0.0377445	0.0081073	3.232e-06	32733	with.global_parsorbitalis_surfavg	21.6747
	rs2287283	T	C	0.6171	0.0490237	0.00803597	1.058e-09	32733	with.global_parsorbitalis_surfavg	37.2166
	rs73013265	A	C	0.026	0.131975	0.0287819	4.532e-06	23815	with.global_parsorbitalis_surfavg	21.0254
	rs28848789	T	C	0.6971	-0.0429777	0.0093454	4.242e-06	27094	with.global_parsorbitalis_surfavg	21.1491
	rs4077419	A	C	0.5629	0.0380292	0.00792039	1.574e-06	32373	with.global_parsorbitalis_surfavg	23.0538
	rs9875836	T	C	0.5476	-0.0407032	0.00784936	2.16e-07	32733	with.global_parsorbitalis_surfavg	26.8899
	rs9855175	T	C	0.3765	-0.03809	0.00806411	2.319e-06	32733	with.global_parsorbitalis_surfavg	22.3104
	rs1503738	A	G	0.3581	0.0459739	0.00814814	1.676e-08	32733	with.global_parsorbitalis_surfavg	31.8351
	rs2280298	A	G	0.4958	0.036959	0.00781452	2.246e-06	32733	with.global_parsorbitalis_surfavg	22.3684
	rs4274741	A	G	0.6895	-0.0395407	0.00844427	2.838e-06	32733	with.global_parsorbitalis_surfavg	21.9263
	rs181686687	A	G	0.9004	-0.064793	0.0133495	1.211e-06	31264	with.global_parsorbitalis_surfavg	23.5573
	rs2396373	A	G	0.4123	-0.0415469	0.00798069	1.925e-07	32373	with.global_parsorbitalis_surfavg	27.1017
	rs139214174	A	C	0.0424	0.10034	0.0201063	6.026e-07	30439	with.global_parsorbitalis_surfavg	24.9047
	rs6941525	A	G	0.2254	-0.0443792	0.00938928	2.287e-06	32464	with.global_parsorbitalis_surfavg	22.3406
	rs878861	A	G	0.3533	0.0376245	0.00817413	4.161e-06	32733	with.global_parsorbitalis_surfavg	21.1864
	rs11768249	T	C	0.4752	-0.0365421	0.00789076	3.632e-06	32181	with.global_parsorbitalis_surfavg	21.4461
	rs9329203	A	G	0.748	-0.0450493	0.00899887	5.555e-07	32733	with.global_parsorbitalis_surfavg	25.0611
	rs72673107	A	G	0.8489	-0.054757	0.0109088	5.184e-07	32733	with.global_parsorbitalis_surfavg	25.1955
	rs10901380	A	G	0.4479	-0.0393492	0.00785669	5.49e-07	32733	with.global_parsorbitalis_surfavg	25.0838
	rs553106	T	C	0.0579	-0.0838378	0.0178213	2.548e-06	28841	with.global_parsorbitalis_surfavg	22.1309
	rs61901866	T	C	0.1641	0.0680708	0.0106213	1.466e-10	32272	with.global_parsorbitalis_surfavg	41.0739
	rs7147119	A	G	0.3683	-0.0538093	0.0080976	3.023e-11	32733	with.global_parsorbitalis_surfavg	44.1572
	rs11076160	A	G	0.2681	-0.0400253	0.00876619	4.981e-06	33140	with.global_parsorbitalis_surfavg	20.8472
	rs4920106	A	G	0.4107	-0.0375181	0.00794194	2.315e-06	32733	with.global_parsorbitalis_surfavg	22.3167
	rs6598968	A	G	0.0914	-0.0675947	0.0146945	2.688e-06	27864	with.global_parsorbitalis_thickavg	21.16
	rs269675	T	C	0.7652	-0.0458101	0.00967819	2.922e-06	29690	with.global_parsorbitalis_thickavg	22.4044
	rs114048127	T	G	0.0635	-0.0752283	0.0160208	3.548e-06	32738	with.global_parsorbitalis_thickavg	22.0491
	rs67963579	A	T	0.1446	-0.0527652	0.0111085	3.219e-06	32738	with.global_parsorbitalis_thickavg	22.5625
	rs149927961	C	G	0.9554	-0.0912502	0.018926	1.643e-06	32738	with.global_parsorbitalis_thickavg	23.2462
	rs7645739	A	T	0.9058	0.0635883	0.0135294	3.434e-06	31993	with.global_parsorbitalis_thickavg	22.09
	rs56782857	C	G	0.0462	-0.0884029	0.0186111	1.755e-06	32738	with.global_parsorbitalis_thickavg	22.5625
	rs17754504	A	G	0.1499	0.0492509	0.0109447	3.965e-06	32738	with.global_parsorbitalis_thickavg	20.25
	rs10817985	T	G	0.2196	0.0460915	0.00948944	1.214e-06	32378	with.global_parsorbitalis_thickavg	23.5918
	rs4750072	T	C	0.7605	0.0431927	0.00920499	4.231e-06	32378	with.global_parsorbitalis_thickavg	22.0178
	rs12272883	T	C	0.6551	0.0376716	0.00821926	3.238e-06	32738	with.global_parsorbitalis_thickavg	21.0069
	rs34754191	A	C	0.2958	0.0435113	0.00855961	9.454e-07	32738	with.global_parsorbitalis_thickavg	25.8403
	rs12788928	A	G	0.0769	0.0723249	0.0152612	3.721e-06	30222	with.global_parsorbitalis_thickavg	22.4594
	rs11107177	T	G	0.318	0.040547	0.00838903	2.138e-06	32738	with.global_parsorbitalis_thickavg	23.3611
	rs12307829	A	G	0.027	-0.117395	0.0246796	1.605e-06	31227	with.global_parsorbitalis_thickavg	22.6267
	rs72766503	T	G	0.2219	-0.0587593	0.00945553	4.054e-10	32353	with.global_parsorbitalis_thickavg	38.6173
	rs10871753	T	G	0.5148	-0.0447634	0.00781583	3.165e-08	32738	with.global_parsorbitalis_thickavg	32.8017
	rs6029924	A	G	0.3418	0.0391247	0.00823678	1.161e-06	32738	with.global_parsorbitalis_thickavg	22.5625
	rs4920605	A	G	0.5615	-0.0396785	0.00792603	5.553e-07	32302	with.global_parstriangularis_surfavg	25.0611
	rs6693283	A	C	0.4203	0.0371244	0.0079241	2.797e-06	32662	with.global_parstriangularis_surfavg	21.9492
	rs6748469	A	G	0.594	-0.0381896	0.00796467	1.628e-06	32662	with.global_parstriangularis_surfavg	22.9908
	rs2287283	T	C	0.6168	0.0523587	0.00804286	7.512e-11	32662	with.global_parstriangularis_surfavg	42.3796
	rs2279829	T	C	0.2181	0.123128	0.00945035	8.347e-39	32662	with.global_parstriangularis_surfavg	169.753
	rs6443469	T	C	0.6072	0.0412388	0.0081802	4.62e-07	31305	with.global_parstriangularis_surfavg	25.4146
	rs75187227	A	G	0.0491	0.092384	0.0181007	3.327e-07	32662	with.global_parstriangularis_surfavg	26.0497
	rs55818129	T	G	0.8874	-0.0649503	0.0124604	1.862e-07	32204	with.global_parstriangularis_surfavg	27.1706
	rs6867851	C	G	0.4046	-0.0394587	0.00796887	7.355e-07	32662	with.global_parstriangularis_surfavg	24.5184
	rs10058365	A	G	0.7947	0.0498962	0.00968288	2.563e-07	32662	with.global_parstriangularis_surfavg	26.5538
	rs62398976	T	C	0.086	-0.0661783	0.014034	2.411e-06	32277	with.global_parstriangularis_surfavg	22.2368
	rs721121	T	G	0.5761	0.0363568	0.00791509	4.359e-06	32662	with.global_parstriangularis_surfavg	21.0989
	rs2144366	C	G	0.8662	0.0589414	0.0114885	2.89e-07	32662	with.global_parstriangularis_surfavg	26.3215
	rs4896381	T	C	0.5175	0.0368238	0.00785999	2.797e-06	32393	with.global_parstriangularis_surfavg	21.9489
	rs6462143	C	G	0.3294	-0.0431365	0.00939521	4.403e-06	25624	with.global_parstriangularis_surfavg	21.0803
	rs7786622	A	G	0.6295	0.0390141	0.00809899	1.455e-06	32662	with.global_parstriangularis_surfavg	23.205
	rs10278627	A	G	0.6768	-0.0905709	0.00835084	2.087e-27	32662	with.global_parstriangularis_surfavg	117.63
	rs2197659	A	G	0.2244	-0.0449222	0.00937549	1.656e-06	32662	with.global_parstriangularis_surfavg	22.958
	rs1355619	A	G	0.669	-0.038084	0.00831209	4.614e-06	32662	with.global_parstriangularis_surfavg	20.9925
	rs2999980	A	G	0.192	0.050319	0.00995933	4.36e-07	32470	with.global_parstriangularis_surfavg	25.5272
	rs118120753	A	G	0.0452	0.0882839	0.0188281	2.746e-06	32662	with.global_parstriangularis_surfavg	21.9863
	rs11245529	T	C	0.2652	-0.0417312	0.00891955	2.888e-06	32231	with.global_parstriangularis_surfavg	21.8895
	rs4962460	A	G	0.5886	0.037912	0.00794847	1.844e-06	32662	with.global_parstriangularis_surfavg	22.7503
	rs59614433	T	C	0.9161	-0.0840458	0.0141995	3.243e-09	32231	with.global_parstriangularis_surfavg	35.0336
	rs493401	A	G	0.5943	0.0373378	0.00796573	2.768e-06	32662	with.global_parstriangularis_surfavg	21.9708
	rs7967462	A	T	0.0528	0.103566	0.0202714	3.239e-07	24305	with.global_parstriangularis_surfavg	26.1015
	rs7996803	T	C	0.7221	-0.0520272	0.00877819	3.085e-09	32302	with.global_parstriangularis_surfavg	35.1279
	rs4924345	A	C	0.9172	0.0920312	0.0141889	8.803e-11	32662	with.global_parstriangularis_surfavg	42.0698
	rs146062573	A	C	0.9865	-0.181064	0.0382371	2.187e-06	25658	with.global_parstriangularis_surfavg	22.4231
	rs1125867	A	G	0.7602	-0.0499467	0.009235	6.364e-08	32133	with.global_parstriangularis_surfavg	29.2509
	rs2014243	A	G	0.0963	0.0622663	0.0131768	2.296e-06	33070	with.global_parstriangularis_surfavg	22.33
	rs2014191	C	G	0.6206	-0.0377866	0.00825277	4.676e-06	31160	with.global_parstriangularis_surfavg	20.9641
	rs5750482	T	C	0.3819	-0.0418471	0.00804995	2.01e-07	32662	with.global_parstriangularis_surfavg	27.0237
	rs10494247	T	C	0.5469	-0.0343651	0.00785488	4.33e-06	32686	with.global_parstriangularis_thickavg	19.1406
	rs11577200	A	G	0.8498	0.0578578	0.0110205	1.792e-07	32228	with.global_parstriangularis_thickavg	27.5625
	rs3811606	A	G	0.1085	-0.0604509	0.0132236	4.733e-06	29542	with.global_parstriangularis_thickavg	20.898
	rs9678455	A	G	0.6655	0.0433783	0.00846405	1.428e-06	31328	with.global_parstriangularis_thickavg	26.2656
	rs116427902	T	C	0.0117	0.174227	0.0379963	4.934e-06	29932	with.global_parstriangularis_thickavg	21.0256
	rs34646819	T	C	0.0236	-0.124348	0.0262231	2.888e-06	31534	with.global_parstriangularis_thickavg	22.486
	rs35320047	T	G	0.2653	-0.0462453	0.00885549	3.694e-07	32686	with.global_parstriangularis_thickavg	27.2716
	rs2108471	A	G	0.3168	-0.0409702	0.00840414	2.989e-06	32686	with.global_parstriangularis_thickavg	23.7656
	rs6965709	A	T	0.699	-0.047155	0.00857364	1.478e-07	32301	with.global_parstriangularis_thickavg	30.25
	rs1209871	T	C	0.8584	0.0533283	0.0119529	4.001e-06	28774	with.global_parstriangularis_thickavg	19.9053
	rs76782422	A	C	0.0378	-0.111823	0.0221799	5.688e-07	27921	with.global_parstriangularis_thickavg	25.4184
	rs6486362	A	G	0.2629	0.0426714	0.00893122	2.507e-06	32326	with.global_parstriangularis_thickavg	22.8272
	rs1979035	A	G	0.2676	0.0392542	0.0088322	2.131e-06	32686	with.global_parstriangularis_thickavg	19.7531
	rs12876158	A	T	0.3545	0.0399852	0.008369	3.795e-06	31176	with.global_parstriangularis_thickavg	22.8272
	rs4243289	C	G	0.4446	0.0373743	0.00786828	6.713e-07	32686	with.global_parstriangularis_thickavg	22.5625
	rs500914	T	C	0.471	0.0382473	0.0078456	1.716e-06	32580	with.global_parstriangularis_thickavg	23.7656
	rs117563153	T	G	0.0162	0.158082	0.0338748	3.83e-06	27320	with.global_parstriangularis_thickavg	21.7778
	rs76509707	C	G	0.0427	0.0966918	0.0200352	1.695e-06	30451	with.global_parstriangularis_thickavg	23.2911
	rs148915646	A	C	0.9688	0.127737	0.026892	3.148e-06	22853	with.global_parstriangularis_thickavg	22.5625
	rs6003946	T	C	0.0752	0.0713758	0.01487	2.494e-06	32494	with.global_parstriangularis_thickavg	23.04
	rs7364475	T	C	0.388	-0.0427835	0.00811159	1.333e-07	31976	with.global_pericalcarine_surfavg	27.8189
	rs147753572	A	C	0.979	0.154706	0.0282505	4.345e-08	30445	with.global_pericalcarine_surfavg	29.9889
	rs2999158	T	C	0.3358	-0.0598732	0.0083666	8.306e-13	31976	with.global_pericalcarine_surfavg	51.2114
	rs4952552	A	G	0.4568	-0.0386128	0.0080295	1.518e-06	31233	with.global_pericalcarine_surfavg	23.1252
	rs163499	T	C	0.567	0.0416533	0.00802278	2.083e-07	31616	with.global_pericalcarine_surfavg	26.9556
	rs6741950	C	G	0.6486	0.0419085	0.00827986	4.162e-07	31976	with.global_pericalcarine_surfavg	25.6187
	rs16822665	T	C	0.3275	-0.0467132	0.00842221	2.914e-08	31976	with.global_pericalcarine_surfavg	30.7629
	rs1046953	T	C	0.4209	-0.0428368	0.00800619	8.769e-08	31976	with.global_pericalcarine_surfavg	28.6275
	rs1917100	A	G	0.6643	-0.0398193	0.00837096	1.967e-06	31976	with.global_pericalcarine_surfavg	22.6276
	rs971550	A	T	0.6936	0.0524493	0.00857301	9.469e-10	31976	with.global_pericalcarine_surfavg	37.4294
	rs16829649	A	G	0.8882	0.0725739	0.0125425	7.196e-09	31976	with.global_pericalcarine_surfavg	33.4807
	rs816328	T	C	0.7544	0.0456762	0.0091834	6.57e-07	31976	with.global_pericalcarine_surfavg	24.7384
	rs6812278	C	G	0.2932	0.0636468	0.00877505	4.077e-13	31283	with.global_pericalcarine_surfavg	52.6082
	rs13115025	A	T	0.0622	0.104953	0.0178606	4.198e-09	26838	with.global_pericalcarine_surfavg	34.5298
	rs13135092	A	G	0.9226	-0.0714068	0.0147928	1.385e-06	31976	with.global_pericalcarine_surfavg	23.3011
	rs148375043	T	C	0.0535	0.0860178	0.0182319	2.381e-06	29685	with.global_pericalcarine_surfavg	22.2595
	rs7378179	A	T	0.7194	-0.049924	0.00879709	1.387e-08	31976	with.global_pericalcarine_surfavg	32.2063
	rs17485876	T	C	0.2519	0.0440184	0.00910613	1.339e-06	31976	with.global_pericalcarine_surfavg	23.3668
	rs67487681	T	C	0.7042	0.0396927	0.00866157	4.59e-06	31976	with.global_pericalcarine_surfavg	21.0004
	rs6835930	A	G	0.1882	-0.0510945	0.0107849	2.162e-06	28116	with.global_pericalcarine_surfavg	22.4448
	rs961848	A	C	0.7698	-0.046226	0.00939032	8.531e-07	31976	with.global_pericalcarine_surfavg	24.2332
	rs62367903	A	G	0.5755	0.0680516	0.00799159	1.66e-17	31976	with.global_pericalcarine_surfavg	72.5122
	rs56111638	T	C	0.6279	-0.0418611	0.00830643	4.666e-07	30993	with.global_pericalcarine_surfavg	25.3977
	rs57063427	T	C	0.9055	-0.0747878	0.013512	3.114e-08	31976	with.global_pericalcarine_surfavg	30.6355
	rs117892760	T	C	0.0381	-0.158949	0.0213555	9.845e-14	29862	with.global_pericalcarine_surfavg	55.3983
	rs4895532	T	C	0.3625	-0.048941	0.00825632	3.073e-09	31707	with.global_pericalcarine_surfavg	35.1376
	rs12234176	A	G	0.739	0.0415378	0.00903928	4.323e-06	31707	with.global_pericalcarine_surfavg	21.1163
	rs6461386	A	G	0.3643	0.0562633	0.00821131	7.279e-12	31976	with.global_pericalcarine_surfavg	46.949
	rs6944697	A	G	0.8727	-0.0572451	0.0120277	1.942e-06	31090	with.global_pericalcarine_surfavg	22.6522
	rs28633576	T	C	0.2246	-0.0521692	0.00947137	3.63e-08	31976	with.global_pericalcarine_surfavg	30.3391
	rs11103221	T	C	0.6889	0.0463406	0.00858897	6.844e-08	31598	with.global_pericalcarine_surfavg	29.11
	rs11252615	T	C	0.4674	0.0389331	0.00792278	8.918e-07	31976	with.global_pericalcarine_surfavg	24.148
	rs34450643	A	G	0.8498	0.0542255	0.0111304	1.106e-06	31598	with.global_pericalcarine_surfavg	23.7346
	rs10765918	A	G	0.7312	0.0627743	0.00947577	3.479e-11	28290	with.global_pericalcarine_surfavg	43.8868
	rs1223090	A	G	0.5575	0.0565161	0.00795545	1.212e-12	31976	with.global_pericalcarine_surfavg	50.4677
	rs1565256	T	C	0.2028	0.047653	0.00983126	1.253e-06	31976	with.global_pericalcarine_surfavg	23.4943
	rs57334908	T	C	0.9452	0.086897	0.017269	4.853e-07	32346	with.global_pericalcarine_surfavg	25.3208
	rs667801	T	C	0.5861	0.041329	0.00802552	2.608e-07	31976	with.global_pericalcarine_surfavg	26.5194
	rs17179798	A	G	0.2113	0.0550589	0.00968192	1.295e-08	31976	with.global_pericalcarine_surfavg	32.3394
	rs61941461	T	C	0.2761	0.0415034	0.00884228	2.684e-06	31976	with.global_pericalcarine_surfavg	22.0312
	rs9545158	A	G	0.4768	0.0586247	0.00791064	1.256e-13	31976	with.global_pericalcarine_surfavg	54.9209
	rs35342371	A	T	0.3007	-0.0513237	0.00866774	3.198e-09	31616	with.global_pericalcarine_surfavg	35.0609
	rs73313052	A	G	0.1269	-0.123943	0.01186	1.455e-25	31976	with.global_pericalcarine_surfavg	109.213
	rs8034885	T	C	0.8607	0.0667011	0.0114144	5.109e-09	31976	with.global_pericalcarine_surfavg	34.1476
	rs7188071	T	C	0.3484	0.0449444	0.00830957	6.343e-08	31870	with.global_pericalcarine_surfavg	29.2546
	rs12939056	A	G	0.5613	0.0377874	0.00796622	2.1e-06	31976	with.global_pericalcarine_surfavg	22.5003
	rs13726	T	C	0.2774	0.0441932	0.00882906	5.572e-07	31976	with.global_pericalcarine_surfavg	25.0543
	rs1420791	A	G	0.9285	0.0899104	0.0152514	3.741e-09	32346	with.global_pericalcarine_surfavg	34.7535
	rs6650695	A	G	0.356	-0.0440309	0.0089986	9.932e-07	26911	with.global_pericalcarine_surfavg	23.9422
	rs8103241	A	G	0.5469	-0.0399668	0.00801023	6.058e-07	31424	with.global_pericalcarine_surfavg	24.8948
	rs4811476	T	C	0.4883	0.0486397	0.00806051	1.594e-09	30765	with.global_pericalcarine_surfavg	36.4131
	rs3011933	T	C	0.4206	0.0417181	0.00814012	1.212e-06	30940	with.global_pericalcarine_thickavg	26.2656
	rs71649080	A	G	0.0434	-0.0931022	0.0196005	3.544e-06	31328	with.global_pericalcarine_thickavg	22.5625
	rs2243821	A	G	0.1257	-0.0547952	0.0122817	4.568e-06	30144	with.global_pericalcarine_thickavg	19.9053
	rs4682946	T	C	0.7993	-0.0511597	0.0100313	5.36e-07	30950	with.global_pericalcarine_thickavg	26.01
	rs34324736	T	C	0.5291	-0.0444511	0.00800119	5.708e-09	31318	with.global_pericalcarine_thickavg	30.8642
	rs6880369	A	G	0.7282	0.0438931	0.00897813	2.103e-06	31318	with.global_pericalcarine_thickavg	23.9012
	rs13262416	C	G	0.734	-0.0517324	0.00948428	1.417e-08	28442	with.global_pericalcarine_thickavg	29.7521
	rs7032717	A	G	0.8885	0.0595483	0.0126906	4.92e-06	31318	with.global_pericalcarine_thickavg	22.0178
	rs629404	A	T	0.2461	0.047394	0.00927274	7.733e-07	31318	with.global_pericalcarine_thickavg	26.1235
	rs2164950	A	G	0.1278	-0.0747546	0.0119607	5.378e-10	31318	with.global_pericalcarine_thickavg	39.0625
	rs10426965	T	C	0.8015	0.049424	0.0100678	2.079e-06	30983	with.global_pericalcarine_thickavg	24.0992
	rs35849893	C	G	0.6421	-0.0379461	0.00843246	3.752e-06	30580	with.global_pericalcarine_thickavg	20.25
	rs6069990	C	G	0.9448	-0.0809773	0.0176038	3.497e-06	30918	with.global_pericalcarine_thickavg	21.16
	rs13078717	T	C	0.4867	0.0375475	0.00806768	3.253e-06	30730	with.global_postcentral_surfavg	21.6603
	rs2279829	T	C	0.2182	-0.111156	0.00968938	1.823e-30	31090	with.global_postcentral_surfavg	131.605
	rs881743	A	G	0.7038	0.0469835	0.00877953	8.721e-08	31090	with.global_postcentral_surfavg	28.6383
	rs344142	A	G	0.6169	-0.0403644	0.00824628	9.838e-07	31090	with.global_postcentral_surfavg	23.9597
	rs313135	T	C	0.4854	0.0482887	0.0080664	2.146e-09	30730	with.global_postcentral_surfavg	35.8369
	rs4571472	A	G	0.3608	0.0391872	0.00834801	2.678e-06	31090	with.global_postcentral_surfavg	22.0354
	rs34322452	A	G	0.7418	0.0703958	0.00920839	2.093e-14	30730	with.global_postcentral_surfavg	58.4422
	rs11155086	A	G	0.6124	-0.0392268	0.00826379	2.066e-06	30825	with.global_postcentral_surfavg	22.5324
	rs555720	T	C	0.2218	0.0500207	0.00969022	2.443e-07	30825	with.global_postcentral_surfavg	26.646
	rs118166900	T	C	0.9847	0.157579	0.0334848	2.526e-06	29579	with.global_postcentral_surfavg	22.1464
	rs12878	A	G	0.5998	0.0394754	0.00818247	1.405e-06	31090	with.global_postcentral_surfavg	23.2748
	rs11789773	A	C	0.1896	-0.0639071	0.0108044	3.32e-09	27843	with.global_postcentral_surfavg	34.9861
	rs7856501	T	C	0.5092	0.0403067	0.00801892	4.996e-07	31090	with.global_postcentral_surfavg	25.2652
	rs10795049	T	C	0.2307	0.0440273	0.00951629	3.719e-06	31090	with.global_postcentral_surfavg	21.4047
	rs61842496	T	C	0.0741	-0.0827589	0.0163464	4.131e-07	27250	with.global_postcentral_surfavg	25.6321
	rs78868651	A	G	0.0237	0.127041	0.0264756	1.599e-06	30807	with.global_postcentral_surfavg	23.0249
	rs11033898	C	G	0.4042	0.0497888	0.00816734	1.086e-09	31090	with.global_postcentral_surfavg	37.1623
	rs57579826	T	C	0.138	0.0553415	0.0116963	2.228e-06	30704	with.global_postcentral_surfavg	22.3873
	rs1884010	A	G	0.438	-0.041078	0.00838709	9.693e-07	28854	with.global_postcentral_surfavg	23.9881
	rs4924346	A	G	0.0911	0.218779	0.0138817	5.827e-56	31090	with.global_postcentral_surfavg	248.384
	rs8106076	T	C	0.3708	-0.0408884	0.00871743	2.727e-06	28181	with.global_postcentral_surfavg	22
	rs117623407	A	G	0.8467	0.0574513	0.0114213	4.901e-07	29507	with.global_postcentral_surfavg	25.3028
	rs12128305	A	T	0.3541	-0.0410701	0.00845561	9.436e-07	30555	with.global_postcentral_thickavg	23.5918
	rs1938573	T	C	0.8327	-0.0543805	0.0106397	1.735e-07	31681	with.global_postcentral_thickavg	26.1235
	rs10498193	A	G	0.0789	-0.0978945	0.0151503	6.436e-11	29934	with.global_postcentral_thickavg	41.7515
	rs17721224	T	C	0.9318	-0.0935747	0.0202036	4.474e-06	19256	with.global_postcentral_thickavg	21.4515
	rs13118125	T	C	0.6781	-0.047646	0.00855184	2.234e-08	31292	with.global_postcentral_thickavg	31.0408
	rs4505947	A	G	0.1763	0.0477715	0.0104864	2.744e-06	31292	with.global_postcentral_thickavg	20.7531
	rs13173857	A	C	0.3181	-0.0392236	0.00858015	3.623e-06	31292	with.global_postcentral_thickavg	20.898
	rs55650579	A	G	0.1692	-0.0485547	0.0106583	2.942e-06	31292	with.global_postcentral_thickavg	20.7531
	rs1918352	A	G	0.5284	0.0428149	0.00810012	6.211e-08	30555	with.global_postcentral_thickavg	27.9388
	rs62521928	A	G	0.0501	0.113094	0.0188489	3.175e-09	29538	with.global_postcentral_thickavg	36
	rs2489009	T	C	0.5519	-0.0401755	0.0080351	5.422e-07	31292	with.global_postcentral_thickavg	25
	rs10774379	A	C	0.6538	-0.0400836	0.00890748	2.16e-06	27823	with.global_postcentral_thickavg	20.25
	rs3794221	A	G	0.0607	0.0758684	0.0167357	3.657e-06	31292	with.global_postcentral_thickavg	20.5511
	rs2093620	A	C	0.4653	0.0377679	0.00801136	2.096e-06	31292	with.global_postcentral_thickavg	22.2245
	rs563692	T	C	0.6469	0.0396616	0.00841306	1.667e-06	30906	with.global_postcentral_thickavg	22.2245
	rs11627050	A	G	0.6711	0.0378532	0.00865215	3.826e-06	30243	with.global_postcentral_thickavg	19.1406
	rs7172211	A	G	0.8234	0.046576	0.0104796	4.859e-06	31292	with.global_postcentral_thickavg	19.7531
	rs11639391	T	C	0.0904	0.289568	0.0138439	2.07e-97	31292	with.global_postcentral_thickavg	437.507
	rs4778990	A	C	0.4934	0.0390461	0.00803891	5.858e-07	30932	with.global_postcentral_thickavg	23.5918
	rs55686521	T	C	0.6833	0.0515293	0.00858821	1.564e-09	31292	with.global_postcentral_thickavg	36
	rs149625242	T	C	0.0222	0.165591	0.0304769	8.866e-08	24771	with.global_postcentral_thickavg	29.5211
	rs1668120	A	C	0.7494	-0.0541631	0.00921925	1.285e-09	31292	with.global_postcentral_thickavg	34.5156
	rs73032484	T	C	0.7752	0.0442732	0.00957258	2.466e-06	31292	with.global_postcentral_thickavg	21.3906
	rs4823878	T	C	0.2863	0.0611205	0.00889025	7.554e-13	30915	with.global_postcentral_thickavg	47.2656
	rs13056230	T	C	0.4126	-0.0429003	0.00811628	7.278e-08	31292	with.global_postcentral_thickavg	27.9388
	rs5769797	T	C	0.7691	-0.0462262	0.00948231	8.966e-07	31292	with.global_postcentral_thickavg	23.7656
	rs841860	T	G	0.1408	0.0612475	0.0121241	4.379e-07	28094	with.global_posteriorcingulate_surfavg	25.52
	rs11161942	T	C	0.8708	0.0722695	0.0116368	5.291e-10	32782	with.global_posteriorcingulate_surfavg	38.5692
	rs12475627	A	G	0.6157	0.0373233	0.00802634	3.316e-06	32782	with.global_posteriorcingulate_surfavg	21.6235
	rs11695609	T	C	0.5247	-0.0500906	0.00781572	1.465e-10	32782	with.global_posteriorcingulate_surfavg	41.0747
	rs72794538	T	G	0.1746	-0.0483788	0.0103414	2.895e-06	32422	with.global_posteriorcingulate_surfavg	21.8855
	rs2412771	T	C	0.586	0.0409354	0.00792602	2.405e-07	32782	with.global_posteriorcingulate_surfavg	26.6741
	rs59570572	T	C	0.1504	0.0503365	0.0108547	3.531e-06	33191	with.global_posteriorcingulate_surfavg	21.5047
	rs72761270	T	C	0.3546	0.0517141	0.00815888	2.32e-10	32782	with.global_posteriorcingulate_surfavg	40.1751
	rs10807026	A	C	0.2789	0.0413135	0.00870581	2.079e-06	32782	with.global_posteriorcingulate_surfavg	22.5198
	rs151020667	T	G	0.9809	-0.132954	0.028703	3.62e-06	32374	with.global_posteriorcingulate_surfavg	21.456
	rs66651545	A	C	0.2013	0.0508119	0.00973613	1.797e-07	32782	with.global_posteriorcingulate_surfavg	27.2369
	rs76103164	T	C	0.9519	0.112479	0.0233698	1.486e-06	19974	with.global_posteriorcingulate_surfavg	23.1651
	rs1028658	T	G	0.629	0.0388027	0.00808194	1.577e-06	32782	with.global_posteriorcingulate_surfavg	23.0512
	rs1331621	T	C	0.3538	-0.038732	0.00823487	2.558e-06	32230	with.global_posteriorcingulate_surfavg	22.122
	rs11598186	A	G	0.286	-0.0420158	0.00863956	1.156e-06	32782	with.global_posteriorcingulate_surfavg	23.6506
	rs12764880	T	C	0.4306	-0.0452667	0.00788345	9.375e-09	32782	with.global_posteriorcingulate_surfavg	32.9704
	rs7315284	T	C	0.7367	0.0438564	0.00891345	8.652e-07	32422	with.global_posteriorcingulate_surfavg	24.2089
	rs4076700	A	G	0.8401	-0.0488366	0.0106525	4.551e-06	32782	with.global_posteriorcingulate_surfavg	21.0178
	rs77935092	T	C	0.0293	0.122704	0.0232163	1.255e-07	32590	with.global_posteriorcingulate_surfavg	27.934
	rs11653573	T	C	0.0223	-0.134999	0.0276433	1.042e-06	29989	with.global_posteriorcingulate_surfavg	23.8496
	rs72657096	T	C	0.9836	-0.191051	0.0391695	1.067e-06	20181	with.global_posteriorcingulate_thickavg	23.7905
	rs11121	T	C	0.4957	-0.0383136	0.00783687	1.631e-06	32545	with.global_posteriorcingulate_thickavg	23.9012
	rs143550882	A	G	0.2746	-0.0449574	0.00883093	1.413e-07	32163	with.global_posteriorcingulate_thickavg	25.9174
	rs7700617	A	C	0.5009	0.0391823	0.00783646	8.479e-07	32545	with.global_posteriorcingulate_thickavg	25
	rs3111626	A	G	0.3469	-0.0566888	0.00822901	4.433e-11	32545	with.global_posteriorcingulate_thickavg	47.4568
	rs10051155	A	T	0.5951	0.0416832	0.00798188	4.867e-07	32545	with.global_posteriorcingulate_thickavg	27.2716
	rs240994	T	C	0.4305	0.0395664	0.00791327	1.341e-06	32545	with.global_posteriorcingulate_thickavg	25
	rs1618938	T	G	0.5997	-0.0382094	0.00799731	2.732e-06	32545	with.global_posteriorcingulate_thickavg	22.8272
	rs10117809	T	C	0.8832	0.0644796	0.0121989	2.163e-07	32545	with.global_posteriorcingulate_thickavg	27.9388
	rs1752164	T	C	0.8531	0.0510871	0.0110689	3.453e-06	32545	with.global_posteriorcingulate_thickavg	21.3018
	rs7092176	A	G	0.5343	-0.0375305	0.00785522	2.825e-06	32545	with.global_posteriorcingulate_thickavg	22.8272
	rs792234	A	G	0.3646	0.0400211	0.00818613	2.857e-06	32185	with.global_posteriorcingulate_thickavg	23.9012
	rs10783206	T	C	0.4454	0.0367919	0.00788399	4.462e-06	32545	with.global_posteriorcingulate_thickavg	21.7778
	rs17097130	T	C	0.8038	0.0468679	0.00986693	1.109e-06	32545	with.global_posteriorcingulate_thickavg	22.5625
	rs12880959	T	C	0.4862	-0.0391972	0.00783944	1.202e-06	32545	with.global_posteriorcingulate_thickavg	25
	rs4924345	A	C	0.9169	0.0734767	0.0141944	1.735e-07	32545	with.global_posteriorcingulate_thickavg	26.7958
	rs2415142	T	G	0.4434	0.044689	0.00788629	2.504e-08	32545	with.global_posteriorcingulate_thickavg	32.1111
	rs12910231	T	C	0.7162	0.0408492	0.00869132	2.797e-06	32545	with.global_posteriorcingulate_thickavg	22.09
	rs12906206	A	T	0.5757	0.038217	0.00799891	2.561e-06	31971	with.global_posteriorcingulate_thickavg	22.8272
	rs13723	A	G	0.5134	-0.038326	0.0078394	1.688e-06	32545	with.global_posteriorcingulate_thickavg	23.9012
	rs78367142	A	G	0.08	-0.0709873	0.0145396	1.677e-06	32114	with.global_posteriorcingulate_thickavg	23.8374
	rs7524505	A	G	0.2321	-0.0451823	0.00948609	1.907e-06	31155	with.global_precentral_surfavg	22.6862
	rs6708607	A	G	0.7849	0.044388	0.00969099	4.642e-06	31515	with.global_precentral_surfavg	20.9795
	rs6889914	T	C	0.669	-0.0390965	0.00846186	3.831e-06	31515	with.global_precentral_surfavg	21.3474
	rs6878923	A	T	0.2846	0.0433237	0.00895545	1.314e-06	30599	with.global_precentral_surfavg	23.4032
	rs10064431	T	C	0.4861	0.0475842	0.00805678	3.504e-09	30802	with.global_precentral_surfavg	34.882
	rs4499967	T	C	0.1056	-0.0648355	0.012956	5.606e-07	31515	with.global_precentral_surfavg	25.043
	rs4706392	A	T	0.817	0.0832024	0.0102909	6.217e-16	31515	with.global_precentral_surfavg	65.3679
	rs853974	T	C	0.2641	0.0493428	0.00912217	6.33e-08	30889	with.global_precentral_surfavg	29.2584
	rs11983431	T	C	0.4542	0.0367218	0.00802198	4.704e-06	31323	with.global_precentral_surfavg	20.9548
	rs7868648	T	G	0.2341	0.0495457	0.00940291	1.37e-07	31515	with.global_precentral_surfavg	27.7644
	rs61850462	A	C	0.6369	0.0391381	0.00828014	2.281e-06	31515	with.global_precentral_surfavg	22.3421
	rs4751614	A	T	0.7646	0.055146	0.00938387	4.184e-09	31515	with.global_precentral_surfavg	34.5354
	rs10744146	A	G	0.5089	0.0378602	0.00801084	2.288e-06	31155	with.global_precentral_surfavg	22.3362
	rs7134627	A	C	0.4704	0.0396775	0.00802621	7.672e-07	31133	with.global_precentral_surfavg	24.4381
	rs10136727	C	G	0.7169	0.0409397	0.0088388	3.624e-06	31515	with.global_precentral_surfavg	21.4538
	rs17756000	T	C	0.2411	-0.0470791	0.00930836	4.243e-07	31515	with.global_precentral_surfavg	25.5806
	rs2929680	C	G	0.3841	0.0456556	0.00823563	2.963e-08	31133	with.global_precentral_surfavg	30.7322
	rs189874581	T	C	0.0336	-0.136624	0.0222268	7.905e-10	31133	with.global_precentral_surfavg	37.7832
	rs1080066	A	G	0.9091	-0.342043	0.0137218	3.81e-137	31515	with.global_precentral_surfavg	621.351
	rs12438177	A	G	0.3732	-0.0397119	0.00828017	1.618e-06	31155	with.global_precentral_surfavg	23.0018
	rs4794859	T	G	0.5329	0.0424588	0.00798027	1.035e-07	31515	with.global_precentral_surfavg	28.3074
	rs117467389	T	G	0.0219	-0.135962	0.0281996	1.425e-06	29332	with.global_precentral_surfavg	23.2462
	rs12409820	T	C	0.8771	-0.0553449	0.0120752	1.638e-06	31792	with.global_precentral_thickavg	21.0069
	rs149866019	T	C	0.0273	-0.128028	0.0250055	4.275e-07	30089	with.global_precentral_thickavg	26.2144
	rs7584146	C	G	0.5819	-0.0378913	0.00803755	4.383e-06	31792	with.global_precentral_thickavg	22.2245
	rs73150969	A	G	0.0474	-0.105327	0.0203263	1.276e-07	26777	with.global_precentral_thickavg	26.8512
	rs3852000	A	G	0.6314	-0.0446061	0.00821691	1.109e-07	31792	with.global_precentral_thickavg	29.4694
	rs78959937	A	C	0.9791	0.13657	0.0289977	2.024e-06	29038	with.global_precentral_thickavg	22.1811
	rs2055410	A	G	0.5614	0.0399456	0.00798911	1.368e-06	31792	with.global_precentral_thickavg	25
	rs2523557	A	G	0.6435	-0.0475535	0.0104618	4.392e-06	19895	with.global_precentral_thickavg	20.6612
	rs4724413	T	C	0.6854	0.0406764	0.00856345	1.945e-06	31600	with.global_precentral_thickavg	22.5625
	rs74431026	T	C	0.0566	0.0819544	0.0174153	3.849e-06	30854	with.global_precentral_thickavg	22.1453
	rs10956412	A	C	0.8405	0.0498085	0.0108279	3.547e-06	31792	with.global_precentral_thickavg	21.16
	rs2791407	T	C	0.0762	-0.0678916	0.0148513	4.889e-06	32185	with.global_precentral_thickavg	20.898
	rs2298485	C	G	0.6033	-0.0425415	0.00810315	1.095e-07	31792	with.global_precentral_thickavg	27.5625
	rs1880694	A	G	0.1428	-0.0664952	0.0114289	2.12e-08	31240	with.global_precentral_thickavg	33.8512
	rs2277403	A	G	0.5033	-0.0396441	0.00792882	8.5e-07	31792	with.global_precentral_thickavg	25
	rs112216293	A	C	0.9679	0.113819	0.0225586	5.879e-07	31600	with.global_precentral_thickavg	25.4566
	rs3742742	T	C	0.0114	-0.20096	0.0433444	4.325e-06	23595	with.global_precentral_thickavg	21.4959
	rs117753404	C	G	0.9731	0.140826	0.0285334	8.072e-07	23439	with.global_precentral_thickavg	24.359
	rs3752962	T	C	0.693	-0.0434265	0.00868531	5.788e-07	31132	with.global_precentral_thickavg	25
	rs117463940	T	C	0.0366	-0.109476	0.0225091	1.75e-06	27966	with.global_precentral_thickavg	23.655
	rs2103761	T	G	0.4246	0.0401018	0.00802036	1.267e-06	31792	with.global_precentral_thickavg	25
	rs62207049	T	C	0.1953	0.0437347	0.00993969	4.133e-06	32185	with.global_precentral_thickavg	19.36
	rs2294629	A	C	0.2462	0.0418674	0.00907245	3.934e-06	32713	with.global_precuneus_surfavg	21.2962
	rs59373415	C	G	0.8393	0.0680438	0.010639	1.598e-10	32713	with.global_precuneus_surfavg	40.905
	rs7559976	T	C	0.531	-0.0500013	0.0078295	1.699e-10	32713	with.global_precuneus_surfavg	40.7845
	rs1014274	T	C	0.3434	0.0381972	0.00823085	3.472e-06	32713	with.global_precuneus_surfavg	21.5365
	rs775718	A	G	0.4171	-0.0388117	0.00792614	9.746e-07	32713	with.global_precuneus_surfavg	23.9774
	rs74854087	A	C	0.8317	-0.0501838	0.0104462	1.555e-06	32713	with.global_precuneus_surfavg	23.0785
	rs12639074	T	C	0.4369	0.0390629	0.00792308	8.212e-07	32353	with.global_precuneus_surfavg	24.3076
	rs13060816	T	C	0.4705	0.0393543	0.00782993	5.007e-07	32713	with.global_precuneus_surfavg	25.2621
	rs905124	A	T	0.3702	0.0547916	0.00839867	6.858e-11	30362	with.global_precuneus_surfavg	42.5606
	rs10008615	T	C	0.7535	-0.04478	0.00906831	7.889e-07	32713	with.global_precuneus_surfavg	24.3846
	rs888814	T	G	0.4896	0.0447698	0.00781708	1.022e-08	32713	with.global_precuneus_surfavg	32.8006
	rs13166639	T	C	0.6405	0.0477297	0.00922692	2.307e-07	25481	with.global_precuneus_surfavg	26.7587
	rs76606999	T	C	0.015	-0.242762	0.0517323	2.697e-06	12625	with.global_precuneus_surfavg	22.0211
	rs2432803	T	C	0.1784	-0.051722	0.010208	4.045e-07	32713	with.global_precuneus_surfavg	25.6726
	rs1935958	T	C	0.1552	0.0495564	0.0107938	4.406e-06	32713	with.global_precuneus_surfavg	21.079
	rs9401858	T	G	0.4472	-0.0376382	0.00789304	1.856e-06	32444	with.global_precuneus_surfavg	22.7389
	rs9399245	T	G	0.7089	-0.0546653	0.00863674	2.462e-10	32444	with.global_precuneus_surfavg	40.0613
	rs7782319	A	G	0.5967	0.0399256	0.00796672	5.399e-07	32713	with.global_precuneus_surfavg	25.1157
	rs1899498	A	G	0.3875	-0.0390092	0.00802218	1.158e-06	32713	with.global_precuneus_surfavg	23.6455
	rs2022932	A	G	0.7735	0.0494633	0.00948205	1.823e-07	31717	with.global_precuneus_surfavg	27.2121
	rs4934169	A	G	0.2734	0.0406274	0.00876897	3.603e-06	32713	with.global_precuneus_surfavg	21.4655
	rs10749233	C	G	0.7486	-0.0542291	0.00900721	1.737e-09	32713	with.global_precuneus_surfavg	36.2481
	rs56252769	T	C	0.7297	-0.0438309	0.00884874	7.296e-07	32353	with.global_precuneus_surfavg	24.5357
	rs7111565	T	C	0.2468	0.0471869	0.00906422	1.931e-07	32713	with.global_precuneus_surfavg	27.1008
	rs12228635	T	C	0.3681	0.0378809	0.00810375	2.948e-06	32713	with.global_precuneus_surfavg	21.8509
	rs9788550	C	G	0.2557	-0.0418446	0.00895888	3.002e-06	32713	with.global_precuneus_surfavg	21.8158
	rs67588230	T	C	0.3221	-0.0394432	0.00843859	2.953e-06	32137	with.global_precuneus_surfavg	21.8476
	rs73313052	A	G	0.1262	0.120539	0.0117545	1.129e-24	32713	with.global_precuneus_surfavg	105.158
	rs116856431	T	G	0.0359	0.0998558	0.0210078	2.001e-06	32713	with.global_precuneus_surfavg	22.5937
	rs4774220	A	G	0.2507	0.0448321	0.00906718	7.633e-07	32353	with.global_precuneus_surfavg	24.4474
	rs7210991	T	C	0.5117	0.0362303	0.00781888	3.594e-06	32713	with.global_precuneus_surfavg	21.4711
	rs1451294	A	T	0.2392	-0.0461571	0.00916123	4.695e-07	32713	with.global_precuneus_surfavg	25.3845
	rs919798	A	G	0.555	0.038501	0.00796625	1.345e-06	31880	with.global_precuneus_surfavg	23.3581
	rs12609371	A	G	0.6701	0.0401811	0.00831232	1.338e-06	32713	with.global_precuneus_surfavg	23.3668
	rs2145275	T	C	0.4193	0.0373071	0.0079205	2.475e-06	32713	with.global_precuneus_surfavg	22.1859
	rs4811601	T	C	0.4633	-0.0425867	0.00783692	5.504e-08	32713	with.global_precuneus_surfavg	29.5296
	rs150234929	A	G	0.028	-0.111452	0.0237606	2.723e-06	32521	with.global_precuneus_surfavg	22.0021
	rs6658111	T	G	0.6316	0.0558817	0.00814942	2.413e-12	32311	with.global_precuneus_thickavg	47.0204
	rs1452628	A	T	0.6294	-0.0417891	0.00808821	3.804e-07	32742	with.global_precuneus_thickavg	26.6944
	rs62126582	A	G	0.18	-0.0470297	0.0101686	3.502e-06	32742	with.global_precuneus_thickavg	21.3906
	rs4952666	C	G	0.3685	-0.0377922	0.00809834	3.966e-06	32742	with.global_precuneus_thickavg	21.7778
	rs150000053	A	G	0.0205	0.170017	0.0278014	6.714e-10	32181	with.global_precuneus_thickavg	37.3979
	rs17199964	A	G	0.0726	0.0731536	0.0155901	3.408e-06	30534	with.global_precuneus_thickavg	22.0178
	rs11738990	A	C	0.1759	0.0500196	0.0102604	7.051e-07	32742	with.global_precuneus_thickavg	23.7656
	rs77097530	C	G	0.9279	0.0791252	0.0162586	1.867e-06	28251	with.global_precuneus_thickavg	23.6844
	rs151157421	T	C	0.2339	-0.0435067	0.0092287	2.467e-06	32742	with.global_precuneus_thickavg	22.2245
	rs4326243	A	C	0.2011	0.0516091	0.00983031	5.018e-07	32180	with.global_precuneus_thickavg	27.5625
	rs7039165	A	G	0.7936	0.0458494	0.00965251	1.18e-06	32742	with.global_precuneus_thickavg	22.5625
	rs623640	A	G	0.9196	0.0785212	0.0142766	1.219e-08	33151	with.global_precuneus_thickavg	30.25
	rs11022188	A	G	0.1065	-0.0607872	0.012664	4.02e-06	32742	with.global_precuneus_thickavg	23.04
	rs143390400	T	C	0.0191	-0.154268	0.0331314	2.577e-06	24293	with.global_precuneus_thickavg	21.6807
	rs79583401	A	G	0.9687	0.122287	0.0240002	6.652e-07	28605	with.global_precuneus_thickavg	25.9615
	rs9315045	T	C	0.7694	-0.0450468	0.00927435	1.233e-06	32742	with.global_precuneus_thickavg	23.5918
	rs6498719	T	C	0.0935	0.0620329	0.0135344	3.386e-06	32185	with.global_precuneus_thickavg	21.0069
	rs11641011	T	C	0.4512	-0.0523201	0.00784801	7.221e-11	32742	with.global_precuneus_thickavg	44.4444
	rs3760318	A	G	0.3709	0.0379506	0.00813228	4.861e-06	32382	with.global_precuneus_thickavg	21.7778
	rs62130655	A	G	0.6194	-0.0376096	0.00805919	4.859e-06	32635	with.global_precuneus_thickavg	21.7778
	rs12608745	T	C	0.9135	-0.0664974	0.0142494	2.619e-06	31144	with.global_precuneus_thickavg	21.7778
	rs12485175	A	G	0.3069	0.0498777	0.0085157	2.803e-09	32382	with.global_precuneus_thickavg	34.3061
	rs6795366	T	C	0.2695	0.0406234	0.00888168	4.795e-06	32177	with.global_rostralanteriorcingulate_surfavg	20.92
	rs13319577	A	T	0.7211	-0.0401605	0.00873561	4.277e-06	32560	with.global_rostralanteriorcingulate_surfavg	21.1354
	rs1178101	A	C	0.1719	0.0574483	0.0103818	3.138e-08	32560	with.global_rostralanteriorcingulate_surfavg	30.6203
	rs797832	T	C	0.4228	-0.0403184	0.00792963	3.68e-07	32560	with.global_rostralanteriorcingulate_surfavg	25.8523
	rs2465076	T	C	0.4866	0.0372575	0.00788145	2.276e-06	32200	with.global_rostralanteriorcingulate_surfavg	22.3468
	rs13252239	T	C	0.6573	-0.0389847	0.00825408	2.319e-06	32560	with.global_rostralanteriorcingulate_surfavg	22.3075
	rs2873898	T	C	0.4606	-0.0361935	0.00785954	4.124e-06	32560	with.global_rostralanteriorcingulate_surfavg	21.2064
	rs10758624	A	G	0.0904	0.0657059	0.0139394	2.433e-06	31274	with.global_rostralanteriorcingulate_surfavg	22.2188
	rs7874287	T	C	0.2992	-0.0456131	0.00855438	9.704e-08	32560	with.global_rostralanteriorcingulate_surfavg	28.4317
	rs12251170	A	G	0.8815	-0.0566531	0.012121	2.954e-06	32560	with.global_rostralanteriorcingulate_surfavg	21.8458
	rs28808586	A	G	0.3064	-0.0407038	0.00854818	1.919e-06	32177	with.global_rostralanteriorcingulate_surfavg	22.6737
	rs56166460	A	G	0.1881	0.048723	0.0100243	1.17e-06	32560	with.global_rostralanteriorcingulate_surfavg	23.6245
	rs149129060	T	C	0.0118	0.177853	0.0383201	3.463e-06	29181	with.global_rostralanteriorcingulate_surfavg	21.5412
	rs13378860	T	C	0.6881	-0.0389476	0.00845632	4.112e-06	32560	with.global_rostralanteriorcingulate_surfavg	21.2128
	rs1986012	T	C	0.7415	-0.0458468	0.00899725	3.474e-07	32200	with.global_rostralanteriorcingulate_surfavg	25.9656
	rs139132221	T	C	0.9627	-0.111102	0.0232081	1.692e-06	25831	with.global_rostralanteriorcingulate_surfavg	22.9173
	rs7187736	A	G	0.7751	-0.0459885	0.00947351	1.208e-06	31938	with.global_rostralanteriorcingulate_surfavg	23.5655
	rs4792721	A	G	0.417	0.038377	0.00794508	1.365e-06	32560	with.global_rostralanteriorcingulate_surfavg	23.3317
	rs2202895	T	C	0.2218	-0.0545019	0.00945565	8.218e-09	32368	with.global_rostralanteriorcingulate_surfavg	33.2231
	rs9905914	A	G	0.487	0.03945	0.00787349	5.44e-07	32261	with.global_rostralanteriorcingulate_surfavg	25.1049
	rs12139450	T	C	0.8869	0.0595275	0.0123345	1.687e-06	32742	with.global_rostralanteriorcingulate_thickavg	23.2911
	rs6667291	A	G	0.4491	0.0383721	0.00790014	1.433e-06	32359	with.global_rostralanteriorcingulate_thickavg	23.5918
	rs77479170	A	G	0.4767	0.0393374	0.00786747	6.164e-07	32359	with.global_rostralanteriorcingulate_thickavg	25
	rs308362	A	G	0.1482	-0.0515043	0.0109953	3.9e-06	32742	with.global_rostralanteriorcingulate_thickavg	21.9418
	rs12698894	C	G	0.9025	0.0687057	0.0131686	2.859e-07	32742	with.global_rostralanteriorcingulate_thickavg	27.2212
	rs11766202	A	G	0.748	-0.0468226	0.00936452	1.032e-06	30225	with.global_rostralanteriorcingulate_thickavg	25
	rs72768970	T	C	0.971	-0.116903	0.0233806	5.029e-07	32459	with.global_rostralanteriorcingulate_thickavg	25
	rs17464087	C	G	0.7525	-0.0455101	0.00910203	1.125e-06	32382	with.global_rostralanteriorcingulate_thickavg	25
	rs192834490	T	G	0.1774	-0.0587142	0.0103613	1.926e-08	31885	with.global_rostralanteriorcingulate_thickavg	32.1111
	rs7139887	A	G	0.0164	-0.160599	0.0341591	2.635e-06	26544	with.global_rostralanteriorcingulate_thickavg	22.104
	rs2413927	A	T	0.6486	-0.0376421	0.00818307	3.696e-06	32742	with.global_rostralanteriorcingulate_thickavg	21.16
	rs117426185	C	G	0.9333	0.0968812	0.0200257	1.74e-06	20007	with.global_rostralanteriorcingulate_thickavg	23.4047
	rs116956554	A	G	0.2013	0.0608319	0.0113415	8.353e-08	24150	with.global_rostralanteriorcingulate_thickavg	28.7686
	rs323483	T	G	0.323	-0.0423255	0.00835372	3.088e-07	32742	with.global_rostralanteriorcingulate_thickavg	25.6711
	rs10405583	C	G	0.2322	-0.0445832	0.00955354	1.647e-06	30708	with.global_rostralanteriorcingulate_thickavg	21.7778
	rs79927507	A	G	0.971	-0.124741	0.0249483	6.88e-07	28505	with.global_rostralanteriorcingulate_thickavg	25
	rs6682671	T	C	0.6478	0.0500145	0.00823841	1.272e-09	32254	with.global_rostralmiddlefrontal_surfavg	36.8557
	rs7529537	T	C	0.8796	0.0646654	0.0120454	7.941e-08	32513	with.global_rostralmiddlefrontal_surfavg	28.8205
	rs823114	A	G	0.547	0.0384363	0.00786311	1.018e-06	32614	with.global_rostralmiddlefrontal_surfavg	23.8943
	rs809056	A	C	0.6687	0.0399449	0.00831604	1.56e-06	32614	with.global_rostralmiddlefrontal_surfavg	23.0723
	rs4670555	T	C	0.4733	0.0403241	0.00783917	2.691e-07	32614	with.global_rostralmiddlefrontal_surfavg	26.46
	rs13019832	A	G	0.4143	-0.0418114	0.00794542	1.422e-07	32614	with.global_rostralmiddlefrontal_surfavg	27.6921
	rs194242	A	G	0.6735	0.0421161	0.00834673	4.515e-07	32614	with.global_rostralmiddlefrontal_surfavg	25.4603
	rs6716859	A	G	0.2759	0.040841	0.00880917	3.55e-06	32232	with.global_rostralmiddlefrontal_surfavg	21.4942
	rs35612915	A	G	0.2504	-0.0583644	0.00922619	2.516e-10	31256	with.global_rostralmiddlefrontal_surfavg	40.0177
	rs6723971	A	G	0.5215	-0.0365552	0.00800422	4.946e-06	31256	with.global_rostralmiddlefrontal_surfavg	20.8574
	rs2279829	T	C	0.2176	0.0495862	0.00948573	1.719e-07	32614	with.global_rostralmiddlefrontal_surfavg	27.3263
	rs77640487	T	C	0.0552	-0.0928236	0.0182879	3.861e-07	28642	with.global_rostralmiddlefrontal_surfavg	25.7626
	rs1165645	A	G	0.5991	0.0456608	0.00815731	2.174e-08	31256	with.global_rostralmiddlefrontal_surfavg	31.3324
	rs4833366	C	G	0.6618	-0.0385634	0.00827373	3.149e-06	32614	with.global_rostralmiddlefrontal_surfavg	21.7244
	rs28645132	A	G	0.7104	-0.0454379	0.00862901	1.396e-07	32614	with.global_rostralmiddlefrontal_surfavg	27.7277
	rs4722006	T	C	0.422	-0.0392215	0.00792525	7.465e-07	32614	with.global_rostralmiddlefrontal_surfavg	24.4919
	rs10264709	C	G	0.2217	-0.0471271	0.00942266	5.691e-07	32614	with.global_rostralmiddlefrontal_surfavg	25.0147
	rs41698	T	C	0.1025	0.0612996	0.0128958	2e-06	32662	with.global_rostralmiddlefrontal_surfavg	22.5954
	rs118069738	A	G	0.9883	0.214632	0.0458091	2.794e-06	20586	with.global_rostralmiddlefrontal_surfavg	21.9527
	rs73283181	T	G	0.1467	0.0509302	0.0110634	4.154e-06	32614	with.global_rostralmiddlefrontal_surfavg	21.192
	rs10283100	A	G	0.0558	0.126519	0.0192575	5.035e-11	25549	with.global_rostralmiddlefrontal_surfavg	43.1633
	rs11140056	A	G	0.6466	-0.0378282	0.00818848	3.844e-06	32614	with.global_rostralmiddlefrontal_surfavg	21.3416
	rs145019618	A	G	0.9881	-0.195008	0.0407361	1.692e-06	25604	with.global_rostralmiddlefrontal_surfavg	22.9163
	rs1426824	C	G	0.5609	-0.0376313	0.00788715	1.831e-06	32614	with.global_rostralmiddlefrontal_surfavg	22.7644
	rs2276133	A	G	0.2504	-0.0485746	0.00903383	7.572e-08	32614	with.global_rostralmiddlefrontal_surfavg	28.9118
	rs9971479	C	G	0.7525	-0.0447701	0.00906971	7.965e-07	32614	with.global_rostralmiddlefrontal_surfavg	24.3663
	rs314862	A	G	0.3014	-0.0407992	0.00870865	2.801e-06	31291	with.global_rostralmiddlefrontal_surfavg	21.9483
	rs36006722	A	G	0.6275	0.0430276	0.0080954	1.066e-07	32614	with.global_rostralmiddlefrontal_surfavg	28.25
	rs1431272	C	G	0.2575	0.0469177	0.0089511	1.593e-07	32614	with.global_rostralmiddlefrontal_surfavg	27.4739
	rs10139160	T	C	0.5278	0.0404931	0.00786327	2.609e-07	32422	with.global_rostralmiddlefrontal_surfavg	26.5189
	rs1767390	A	G	0.6365	0.0374836	0.00813774	4.102e-06	32614	with.global_rostralmiddlefrontal_surfavg	21.2165
	rs1257415	A	C	0.4951	0.043081	0.00793283	5.61e-08	31757	with.global_rostralmiddlefrontal_surfavg	29.4928
	rs1080066	A	G	0.9098	0.0839004	0.0136606	8.157e-10	32614	with.global_rostralmiddlefrontal_surfavg	37.7216
	rs40115	T	C	0.3536	-0.0456895	0.0081862	2.387e-08	32614	with.global_rostralmiddlefrontal_surfavg	31.1508
	rs150319067	T	C	0.9693	0.110387	0.0237451	3.338e-06	29781	with.global_rostralmiddlefrontal_surfavg	21.6116
	rs846550	T	C	0.5593	0.0382794	0.00791988	2.566e-06	32319	with.global_rostralmiddlefrontal_thickavg	23.3611
	rs6671321	T	C	0.9403	-0.0897211	0.0177227	4.319e-07	28334	with.global_rostralmiddlefrontal_thickavg	25.6289
	rs35518360	A	T	0.9194	-0.0677779	0.0144445	1.035e-06	32319	with.global_rostralmiddlefrontal_thickavg	22.0178
	rs62320715	T	C	0.8606	-0.0590241	0.0118048	5.734e-07	29885	with.global_rostralmiddlefrontal_thickavg	25
	rs10471511	A	G	0.9705	0.109144	0.0232222	3.119e-06	32365	with.global_rostralmiddlefrontal_thickavg	22.09
	rs13164785	T	G	0.7999	-0.0515944	0.0098275	6.938e-08	32319	with.global_rostralmiddlefrontal_thickavg	27.5625
	rs111297085	T	C	0.0468	0.0919174	0.0186162	7.28e-07	32319	with.global_rostralmiddlefrontal_thickavg	24.3789
	rs2058157	A	G	0.2523	0.042679	0.00905311	2.178e-06	32319	with.global_rostralmiddlefrontal_thickavg	22.2245
	rs147256361	A	G	0.01	-0.223552	0.0466638	1.534e-06	23173	with.global_rostralmiddlefrontal_thickavg	22.9508
	rs62492998	A	G	0.9901	0.205086	0.0427719	2.174e-06	27862	with.global_rostralmiddlefrontal_thickavg	22.9908
	rs10103320	T	G	0.175	0.0522052	0.010441	1.897e-07	31745	with.global_rostralmiddlefrontal_thickavg	25
	rs117759642	A	G	0.9693	0.108028	0.0231488	3.811e-06	31336	with.global_rostralmiddlefrontal_thickavg	21.7778
	rs2959992	C	G	0.1648	0.0614	0.0118077	4.069e-07	26030	with.global_rostralmiddlefrontal_thickavg	27.04
	rs7212940	C	G	0.1922	-0.0479616	0.0100385	1.255e-06	31937	with.global_rostralmiddlefrontal_thickavg	22.8272
	rs7236701	T	G	0.6183	-0.0436179	0.00825203	6.214e-07	31086	with.global_rostralmiddlefrontal_thickavg	27.9388
	rs1741344	T	C	0.6379	-0.0387861	0.00822736	8.589e-07	31959	with.global_rostralmiddlefrontal_thickavg	22.2245
	rs4915928	A	G	0.1457	0.0690974	0.0111532	5.819e-10	32256	with.global_superiorfrontal_surfavg	38.3817
	rs140562220	T	C	0.0389	-0.11937	0.0241528	7.72e-07	22903	with.global_superiorfrontal_surfavg	24.4263
	rs12989517	A	G	0.3674	-0.0402556	0.00816386	8.184e-07	32256	with.global_superiorfrontal_surfavg	24.3143
	rs628380	C	G	0.2439	0.0465264	0.00916483	3.842e-07	32256	with.global_superiorfrontal_surfavg	25.7721
	rs11728558	T	G	0.0468	0.0905948	0.019401	3.018e-06	29758	with.global_superiorfrontal_surfavg	21.8052
	rs17767210	T	C	0.5864	-0.0376497	0.008037	2.807e-06	31896	with.global_superiorfrontal_surfavg	21.945
	rs17669337	T	C	0.4108	-0.0438795	0.00799916	4.122e-08	32256	with.global_superiorfrontal_surfavg	30.0909
	rs142301939	A	G	0.3444	0.0512768	0.00836549	8.814e-10	31608	with.global_superiorfrontal_surfavg	37.5716
	rs6912198	A	G	0.5232	-0.0395882	0.00796028	6.587e-07	31608	with.global_superiorfrontal_surfavg	24.7328
	rs354085	T	C	0.2605	-0.0445339	0.00902058	7.934e-07	31875	with.global_superiorfrontal_surfavg	24.3732
	rs76696867	A	G	0.0735	-0.0843426	0.0151654	2.674e-08	31896	with.global_superiorfrontal_surfavg	30.9305
	rs28704635	A	T	0.2414	0.04793	0.00919677	1.873e-07	32256	with.global_superiorfrontal_surfavg	27.1609
	rs10835817	A	G	0.5415	-0.0392058	0.00789875	6.919e-07	32256	with.global_superiorfrontal_surfavg	24.6367
	rs80181608	A	G	0.0363	0.101403	0.0217226	3.04e-06	30270	with.global_superiorfrontal_surfavg	21.7911
	rs4842266	A	G	0.6789	-0.054936	0.00849719	1.012e-10	31727	with.global_superiorfrontal_surfavg	41.7988
	rs7142255	A	T	0.8642	-0.0541847	0.0115559	2.747e-06	31884	with.global_superiorfrontal_surfavg	21.9858
	rs1473608	T	G	0.1692	-0.0513875	0.0104974	9.818e-07	32256	with.global_superiorfrontal_surfavg	23.9633
	rs4843560	A	G	0.3987	0.0397874	0.00806225	8.013e-07	32064	with.global_superiorfrontal_surfavg	24.3545
	rs111825821	A	C	0.0165	0.142628	0.0310829	4.462e-06	31872	with.global_superiorfrontal_surfavg	21.0555
	rs1202050	C	G	0.9822	0.138498	0.029978	3.838e-06	31804	with.global_superiorfrontal_surfavg	21.3443
	rs12091574	A	G	0.0185	0.153794	0.0296603	1.727e-07	31276	with.global_superiorfrontal_thickavg	26.8861
	rs12239819	A	G	0.8036	0.0482907	0.00990578	1.577e-06	32264	with.global_superiorfrontal_thickavg	23.7656
	rs114992603	A	G	0.0246	0.148308	0.0318515	4.24e-06	20520	with.global_superiorfrontal_thickavg	21.6807
	rs11748651	A	T	0.6715	0.0502641	0.00837735	4.893e-09	32264	with.global_superiorfrontal_thickavg	36
	rs1024771	T	C	0.6801	0.0397752	0.00843716	4.592e-06	32264	with.global_superiorfrontal_thickavg	22.2245
	rs12779836	T	C	0.6768	0.0423068	0.00846136	8.495e-07	31904	with.global_superiorfrontal_thickavg	25
	rs7305141	A	G	0.8326	0.0531197	0.0110666	9.293e-07	29271	with.global_superiorfrontal_thickavg	23.04
	rs12826251	A	G	0.4393	-0.0397121	0.00794242	9.31e-07	32156	with.global_superiorfrontal_thickavg	25
	rs75098304	A	G	0.9163	-0.0781152	0.0143028	1.208e-08	31841	with.global_superiorfrontal_thickavg	29.8284
	rs9575215	A	G	0.2817	0.0412439	0.0087487	4.646e-06	32264	with.global_superiorfrontal_thickavg	22.2245
	rs145079392	A	G	0.9767	-0.119902	0.0264191	4.508e-06	31460	with.global_superiorfrontal_thickavg	20.5976
	rs34858830	A	G	0.662	-0.0405293	0.00834427	1.554e-06	32072	with.global_superiorfrontal_thickavg	23.5918
	rs7199462	T	G	0.4865	0.0448194	0.00790931	1.371e-07	31964	with.global_superiorfrontal_thickavg	32.1111
	rs138262388	A	C	0.0373	0.103326	0.0217528	2.932e-06	29406	with.global_superiorfrontal_thickavg	22.5625
	rs633215	A	T	0.5659	0.0396987	0.00793974	3.598e-06	32264	with.global_superiorfrontal_thickavg	25
	rs12956276	A	G	0.3417	0.0414865	0.0082973	9.083e-07	32264	with.global_superiorfrontal_thickavg	25
	rs73147332	T	C	0.9819	-0.150906	0.0306032	1.112e-06	30017	with.global_superiorfrontal_thickavg	24.3151
	rs8137902	A	G	0.7279	-0.0460688	0.00942317	1.326e-06	28408	with.global_superiorfrontal_thickavg	23.9012
	rs1884368	T	C	0.2468	0.0485377	0.00926398	1.611e-07	31316	with.global_superiorparietal_surfavg	27.4513
	rs146435021	C	G	0.9864	-0.170736	0.0358788	1.949e-06	28933	with.global_superiorparietal_surfavg	22.6452
	rs639016	C	G	0.207	-0.0799113	0.00974218	2.352e-16	32028	with.global_superiorparietal_surfavg	67.2828
	rs111817566	C	G	0.0313	0.114831	0.0235295	1.059e-06	29764	with.global_superiorparietal_surfavg	23.8173
	rs79272390	T	C	0.1525	0.0654429	0.011047	3.14e-09	31668	with.global_superiorparietal_surfavg	35.0944
	rs1226580	T	G	0.6603	-0.0385159	0.00834009	3.871e-06	32028	with.global_superiorparietal_surfavg	21.3274
	rs17718831	A	G	0.646	-0.0459269	0.0082586	2.681e-08	32028	with.global_superiorparietal_surfavg	30.9259
	rs113270900	C	G	0.759	0.0428254	0.00923546	3.534e-06	32028	with.global_superiorparietal_surfavg	21.5023
	rs6554054	A	G	0.1421	-0.0694065	0.01131	8.422e-10	32028	with.global_superiorparietal_surfavg	37.6595
	rs6840242	T	C	0.3942	-0.0486701	0.008081	1.715e-09	32028	with.global_superiorparietal_surfavg	36.274
	rs40084	T	C	0.6171	-0.040702	0.00816743	6.245e-07	31699	with.global_superiorparietal_surfavg	24.8348
	rs7733115	T	C	0.2293	-0.0455059	0.00942401	1.374e-06	31836	with.global_superiorparietal_surfavg	23.3165
	rs13176412	A	G	0.6978	0.040524	0.00867336	2.98e-06	31499	with.global_superiorparietal_surfavg	21.8298
	rs115877304	T	C	0.0443	0.136286	0.0215133	2.373e-10	25479	with.global_superiorparietal_surfavg	40.1321
	rs114489117	A	T	0.105	-0.0862719	0.0128802	2.112e-11	32028	with.global_superiorparietal_surfavg	44.8633
	rs1776723	A	G	0.5137	0.0395916	0.00851659	3.339e-06	27575	with.global_superiorparietal_surfavg	21.611
	rs142050688	T	C	0.0205	-0.146033	0.027872	1.611e-07	32028	with.global_superiorparietal_surfavg	27.4515
	rs2144366	C	G	0.8654	-0.0660049	0.0115713	1.169e-08	32028	with.global_superiorparietal_surfavg	32.5378
	rs150338935	T	G	0.0116	-0.179652	0.0392011	4.587e-06	28359	with.global_superiorparietal_surfavg	21.0024
	rs10109434	A	C	0.631	0.0448297	0.00829406	6.482e-08	31189	with.global_superiorparietal_surfavg	29.2145
	rs72706378	T	C	0.4331	0.0380858	0.00797135	1.772e-06	32028	with.global_superiorparietal_surfavg	22.8277
	rs4879906	A	G	0.2711	0.0415909	0.00888559	2.859e-06	32028	with.global_superiorparietal_surfavg	21.9091
	rs10119848	A	G	0.7523	0.0428014	0.00921057	3.368e-06	31609	with.global_superiorparietal_surfavg	21.5944
	rs79335077	A	G	0.0751	0.0720728	0.0150718	1.736e-06	31668	with.global_superiorparietal_surfavg	22.8673
	rs28661002	T	C	0.7525	0.0446598	0.00915232	1.063e-06	32028	with.global_superiorparietal_surfavg	23.8106
	rs61872090	A	G	0.6197	-0.0434982	0.00813553	8.958e-08	32028	with.global_superiorparietal_surfavg	28.5871
	rs7980991	A	C	0.7643	-0.0559203	0.00979258	1.127e-08	28913	with.global_superiorparietal_surfavg	32.6096
	rs4762097	A	G	0.6395	-0.0399956	0.00822622	1.163e-06	32028	with.global_superiorparietal_surfavg	23.6387
	rs1856340	A	G	0.6657	0.0412726	0.00890063	3.535e-06	28341	with.global_superiorparietal_surfavg	21.5022
	rs4924345	A	C	0.9171	0.15328	0.0143044	8.596e-27	32028	with.global_superiorparietal_surfavg	114.823
	rs189658981	A	T	0.0188	-0.142644	0.030702	3.383e-06	28736	with.global_superiorparietal_surfavg	21.5861
	rs68175985	A	G	0.1611	-0.10711	0.0112825	2.234e-21	28976	with.global_superiorparietal_surfavg	90.1263
	rs6059516	T	C	0.7142	0.0453913	0.00874198	2.077e-07	32028	with.global_superiorparietal_surfavg	26.9603
	rs6022786	A	G	0.4125	0.0465979	0.00802212	6.298e-09	32028	with.global_superiorparietal_surfavg	33.7407
	rs738129	T	C	0.1906	0.0462772	0.0101167	4.777e-06	31648	with.global_superiorparietal_surfavg	20.9246
	rs61784835	T	C	0.3653	-0.0424311	0.0082505	1.343e-07	31656	with.global_superiorparietal_thickavg	26.449
	rs1452628	A	T	0.6301	-0.0612843	0.00817124	4.819e-13	32075	with.global_superiorparietal_thickavg	56.25
	rs79169685	T	C	0.0133	-0.184087	0.0390488	1.919e-06	24967	with.global_superiorparietal_thickavg	22.2245
	rs12186878	A	C	0.1694	-0.0499808	0.0105223	2.305e-06	32075	with.global_superiorparietal_thickavg	22.5625
	rs77058391	T	G	0.1399	-0.0530996	0.0113785	2.784e-06	32075	with.global_superiorparietal_thickavg	21.7778
	rs17510346	A	G	0.0537	-0.0880367	0.0176073	1.114e-06	31715	with.global_superiorparietal_thickavg	25
	rs73215353	T	C	0.0993	0.0691859	0.013305	7.346e-07	31555	with.global_superiorparietal_thickavg	27.04
	rs72748146	A	G	0.7897	0.0608787	0.00974059	1.06e-10	31695	with.global_superiorparietal_thickavg	39.0625
	rs35288226	A	G	0.3409	0.0381296	0.00834084	2.627e-06	31968	with.global_superiorparietal_thickavg	20.898
	rs113390644	T	C	0.0174	0.231316	0.0507563	4.42e-06	11333	with.global_superiorparietal_thickavg	20.7697
	rs7073663	A	G	0.1684	-0.0500989	0.0105471	1.519e-06	32075	with.global_superiorparietal_thickavg	22.5625
	rs216527	T	C	0.627	0.0410753	0.00821507	8.138e-07	31656	with.global_superiorparietal_thickavg	25
	rs74836682	A	C	0.0132	-0.176074	0.0362139	1.391e-06	29248	with.global_superiorparietal_thickavg	23.6397
	rs11641011	T	C	0.4513	-0.0515398	0.0079292	2.226e-10	32075	with.global_superiorparietal_thickavg	42.25
	rs4843226	T	C	0.6072	0.0863421	0.00809457	1.928e-25	31883	with.global_superiorparietal_thickavg	113.778
	rs62117066	T	G	0.9262	0.0764299	0.0158131	1.801e-06	29232	with.global_superiorparietal_thickavg	23.3611
	rs4821703	T	C	0.3002	0.0405965	0.00861137	1.773e-06	32075	with.global_superiorparietal_thickavg	22.2245
	rs9434608	T	C	0.7056	-0.041956	0.00890942	2.486e-06	30303	with.global_superiortemporal_surfavg	22.1763
	rs61803844	A	G	0.2302	0.049067	0.0101659	1.389e-06	27281	with.global_superiortemporal_surfavg	23.2965
	rs143927182	A	C	0.096	0.0677439	0.0137836	8.884e-07	30303	with.global_superiortemporal_surfavg	24.1553
	rs7601767	A	G	0.3757	0.0535971	0.00838198	1.614e-10	30303	with.global_superiortemporal_surfavg	40.8875
	rs112560151	T	C	0.0342	-0.105796	0.022493	2.557e-06	29900	with.global_superiortemporal_surfavg	22.1231
	rs389020	A	G	0.6715	0.0584071	0.00864249	1.398e-11	30303	with.global_superiortemporal_surfavg	45.6724
	rs2389643	T	C	0.1217	-0.057379	0.0124949	4.385e-06	29943	with.global_superiortemporal_surfavg	21.0883
	rs4626214	A	G	0.388	0.0394844	0.00833305	2.156e-06	30303	with.global_superiortemporal_surfavg	22.4513
	rs77915478	A	T	0.042	-0.094042	0.0202439	3.393e-06	30303	with.global_superiortemporal_surfavg	21.5802
	rs17317075	A	C	0.1212	0.0655182	0.0130992	5.685e-07	27335	with.global_superiortemporal_surfavg	25.0167
	rs4690466	A	C	0.2517	-0.0500272	0.00943836	1.156e-07	29774	with.global_superiortemporal_surfavg	28.0943
	rs6933716	T	C	0.3179	0.0402481	0.00872036	3.924e-06	30303	with.global_superiortemporal_surfavg	21.3021
	rs9468690	A	G	0.389	-0.0387342	0.00832926	3.313e-06	30303	with.global_superiortemporal_surfavg	21.626
	rs12661489	T	C	0.5556	0.039717	0.00817183	1.173e-06	30303	with.global_superiortemporal_surfavg	23.6219
	rs2180127	T	C	0.8162	0.054429	0.0104832	2.079e-07	30303	with.global_superiortemporal_surfavg	26.9572
	rs4515470	C	G	0.7096	0.047622	0.00899795	1.207e-07	29943	with.global_superiortemporal_surfavg	28.0109
	rs1534012	A	G	0.2655	0.0431272	0.0091954	2.731e-06	30303	with.global_superiortemporal_surfavg	21.9969
	rs28615876	T	G	0.0963	-0.0637923	0.013765	3.581e-06	30303	with.global_superiortemporal_surfavg	21.4774
	rs4841029	A	G	0.4188	0.0637017	0.00822548	9.591e-15	30303	with.global_superiortemporal_surfavg	59.9764
	rs7874052	A	T	0.3365	0.0456133	0.00859294	1.107e-07	30303	with.global_superiortemporal_surfavg	28.1773
	rs56134400	C	G	0.5968	0.0392897	0.00827791	2.071e-06	30303	with.global_superiortemporal_surfavg	22.5277
	rs7107246	A	C	0.0899	-0.0697013	0.0141958	9.109e-07	30303	with.global_superiortemporal_surfavg	24.1081
	rs55647552	A	T	0.7814	-0.0449066	0.00982528	4.863e-06	30303	with.global_superiortemporal_surfavg	20.8896
	rs115241741	A	C	0.0458	-0.117796	0.0196164	1.914e-09	29698	with.global_superiortemporal_surfavg	36.0596
	rs1785181	T	C	0.665	0.0421561	0.00860303	9.577e-07	30303	with.global_superiortemporal_surfavg	24.0115
	rs34395174	T	C	0.9127	-0.069009	0.0143854	1.609e-06	30303	with.global_superiortemporal_surfavg	23.0129
	rs17209296	T	C	0.7738	-0.0474284	0.00981792	1.36e-06	29614	with.global_superiortemporal_surfavg	23.3366
	rs77944369	A	C	0.1425	-0.0563743	0.0116162	1.216e-06	30303	with.global_superiortemporal_surfavg	23.5524
	rs1738052	A	G	0.3781	0.0380996	0.00836333	1.942e-06	30382	with.global_superiortemporal_thickavg	20.7531
	rs61784835	T	C	0.3658	-0.0583371	0.00846829	2.967e-11	30009	with.global_superiortemporal_thickavg	47.4568
	rs594276	T	C	0.4943	-0.0377394	0.00815987	4.616e-06	30022	with.global_superiortemporal_thickavg	21.3906
	rs1344762	T	C	0.67	0.0460764	0.00882314	8.084e-08	29024	with.global_superiortemporal_thickavg	27.2716
	rs9844757	T	G	0.8955	0.0764681	0.0132545	1.902e-08	30382	with.global_superiortemporal_thickavg	33.284
	rs11706205	T	G	0.1106	-0.0696166	0.0129288	1.271e-07	30382	with.global_superiortemporal_thickavg	28.9941
	rs4857715	A	T	0.3953	0.0424298	0.00848596	2.069e-07	29024	with.global_superiortemporal_thickavg	25
	rs142419486	T	C	0.0177	-0.149665	0.0310626	1.934e-06	29783	with.global_superiortemporal_thickavg	23.2149
	rs11749800	T	C	0.0139	-0.198177	0.0416338	1.88e-06	21024	with.global_superiortemporal_thickavg	22.6576
	rs247558	A	C	0.9033	-0.0634973	0.0138038	2.533e-06	30022	with.global_superiortemporal_thickavg	21.16
	rs9472314	T	C	0.609	-0.0397061	0.00831057	7.002e-07	30382	with.global_superiortemporal_thickavg	22.8272
	rs4706754	T	C	0.9623	-0.101805	0.0211673	2.323e-06	30739	with.global_superiortemporal_thickavg	23.1315
	rs150837669	T	C	0.9861	-0.178601	0.0379106	2.665e-06	25361	with.global_superiortemporal_thickavg	22.1946
	rs62515046	T	G	0.4527	-0.0402102	0.00822482	4.566e-07	29810	with.global_superiortemporal_thickavg	23.9012
	rs7854371	A	G	0.1731	-0.0496981	0.0107192	1.711e-06	30382	with.global_superiortemporal_thickavg	21.4959
	rs13284943	T	C	0.1863	-0.052745	0.0111042	1.417e-06	26729	with.global_superiortemporal_thickavg	22.5625
	rs7326063	C	G	0.784	-0.0453328	0.00985496	2.563e-06	30382	with.global_superiortemporal_thickavg	21.16
	rs12924704	T	C	0.2208	-0.0489602	0.0102	3.125e-06	27912	with.global_superiortemporal_thickavg	23.04
	rs4589542	A	G	0.4732	-0.0375668	0.00812256	3.921e-06	30382	with.global_superiortemporal_thickavg	21.3906
	rs4843227	T	C	0.599	-0.0488727	0.00829914	9.195e-10	30190	with.global_superiortemporal_thickavg	34.679
	rs199441	A	G	0.21	-0.0587315	0.0099545	1.646e-08	30382	with.global_superiortemporal_thickavg	34.81
	rs150356945	A	G	0.9733	0.125098	0.0251996	5.793e-07	30276	with.global_superiortemporal_thickavg	24.6441
	rs112892946	A	T	0.3498	-0.0388302	0.00838344	3.626e-06	31260	with.global_supramarginal_surfavg	21.4534
	rs75106871	C	G	0.0385	0.0959581	0.0208367	4.12e-06	31091	with.global_supramarginal_surfavg	21.2083
	rs584323	A	G	0.3282	-0.0396305	0.00846372	2.837e-06	31637	with.global_supramarginal_surfavg	21.9248
	rs1398859	T	G	0.7129	-0.0466893	0.00878368	1.064e-07	31637	with.global_supramarginal_surfavg	28.2542
	rs28421555	T	C	0.8292	-0.0515504	0.0104937	8.992e-07	32038	with.global_supramarginal_surfavg	24.1328
	rs4684740	A	G	0.5291	-0.0372347	0.00796192	2.916e-06	31637	with.global_supramarginal_surfavg	21.8706
	rs724972	A	T	0.5918	-0.0415659	0.00808529	2.734e-07	31637	with.global_supramarginal_surfavg	26.4291
	rs2279829	T	C	0.2171	-0.0832388	0.00963177	5.52e-18	31637	with.global_supramarginal_surfavg	74.6861
	rs61407096	A	G	0.8547	0.0669275	0.0129782	2.51e-07	23879	with.global_supramarginal_surfavg	26.5939
	rs2200225	A	G	0.8383	0.0658609	0.0107917	1.041e-09	31637	with.global_supramarginal_surfavg	37.2455
	rs17011924	A	G	0.6541	0.043012	0.00835453	2.627e-07	31637	with.global_supramarginal_surfavg	26.5055
	rs12186804	T	C	0.8131	0.0478014	0.0101947	2.747e-06	31637	with.global_supramarginal_surfavg	21.9854
	rs4869124	T	G	0.3361	-0.0387348	0.00841337	4.146e-06	31637	with.global_supramarginal_surfavg	21.1965
	rs2546106	A	C	0.4861	-0.0367016	0.00795157	3.919e-06	31637	with.global_supramarginal_surfavg	21.3042
	rs10498973	A	G	0.0991	0.0625899	0.0133007	2.529e-06	31637	with.global_supramarginal_surfavg	22.1443
	rs9371585	T	C	0.5949	0.0378218	0.0081301	3.285e-06	31369	with.global_supramarginal_surfavg	21.6418
	rs9314443	A	G	0.0804	0.0779826	0.0160913	1.258e-06	26096	with.global_supramarginal_surfavg	23.4861
	rs35378400	A	G	0.2644	-0.0487377	0.00973276	5.51e-07	27116	with.global_supramarginal_surfavg	25.076
	rs13290049	A	G	0.0142	0.165176	0.036039	4.577e-06	27482	with.global_supramarginal_surfavg	21.0064
	rs2164950	A	G	0.1261	0.0986227	0.0119632	1.668e-16	31637	with.global_supramarginal_surfavg	67.9611
	rs28395235	A	T	0.6827	0.0478615	0.00853759	2.071e-08	31637	with.global_supramarginal_surfavg	31.4269
	rs4924345	A	C	0.9171	0.194853	0.0143767	7.56e-42	31637	with.global_supramarginal_surfavg	183.694
	rs77117097	T	C	0.3444	0.0408218	0.00836347	1.055e-06	31637	with.global_supramarginal_surfavg	23.8238
	rs7248174	A	C	0.8975	-0.0679275	0.0138992	1.023e-06	28112	with.global_supramarginal_surfavg	23.8841
	rs13039321	A	G	0.058	0.0918305	0.0196646	3.015e-06	23646	with.global_supramarginal_surfavg	21.8074
	rs6755432	T	C	0.6132	0.036798	0.00817733	4.629e-06	31507	with.global_supramarginal_thickavg	20.25
	rs865010	T	C	0.3071	0.0419313	0.00863292	2.853e-07	31507	with.global_supramarginal_thickavg	23.5918
	rs7685753	A	T	0.3134	0.0457822	0.00858416	6.346e-08	31507	with.global_supramarginal_thickavg	28.4444
	rs10065985	A	G	0.6592	-0.0392097	0.00840208	1.659e-06	31507	with.global_supramarginal_thickavg	21.7778
	rs2282910	T	C	0.6577	-0.0405661	0.00839299	8.309e-07	31507	with.global_supramarginal_thickavg	23.3611
	rs78138595	T	C	0.0874	-0.0711274	0.0144889	9.84e-07	29839	with.global_supramarginal_thickavg	24.0992
	rs11250157	A	G	0.5095	0.0385025	0.00796604	9.303e-07	31507	with.global_supramarginal_thickavg	23.3611
	rs11521236	A	T	0.2895	-0.0409084	0.00909075	3.611e-06	29396	with.global_supramarginal_thickavg	20.25
	rs1956001	A	G	0.3909	-0.0380868	0.00816146	2.798e-06	31507	with.global_supramarginal_thickavg	21.7778
	rs34644701	T	C	0.172	-0.0474885	0.010553	2.504e-06	31507	with.global_supramarginal_thickavg	20.25
	rs11854792	A	G	0.6233	0.0369847	0.00821882	3.921e-06	31507	with.global_supramarginal_thickavg	20.25
	rs4627318	T	C	0.8849	0.0587512	0.0125895	4.271e-06	30953	with.global_supramarginal_thickavg	21.7778
	rs2239332	A	G	0.8979	0.0635049	0.0132302	1.706e-06	31138	with.global_supramarginal_thickavg	23.04
	rs72794732	C	G	0.051	-0.0860838	0.0179877	9.376e-07	31908	with.global_supramarginal_thickavg	22.9031
	rs930145	A	G	0.839	-0.049673	0.0107775	4.048e-06	31848	with.global_temporalpole_surfavg	21.2424
	rs11799962	T	C	0.5973	-0.0388014	0.00812558	1.794e-06	31463	with.global_temporalpole_surfavg	22.8027
	rs142848041	A	T	0.0292	-0.114764	0.0249952	4.402e-06	28213	with.global_temporalpole_surfavg	21.0811
	rs1106167	A	G	0.2649	0.0427	0.00917386	3.247e-06	30490	with.global_temporalpole_surfavg	21.6646
	rs12489177	T	C	0.0379	0.0944776	0.0206538	4.781e-06	32126	with.global_temporalpole_surfavg	20.9247
	rs73084102	T	G	0.9398	-0.0925409	0.0179514	2.538e-07	27400	with.global_temporalpole_surfavg	26.5748
	rs6855246	A	G	0.9202	0.0859885	0.0146143	4.013e-09	31848	with.global_temporalpole_surfavg	34.6196
	rs12659006	A	G	0.1097	-0.058722	0.0126748	3.599e-06	31848	with.global_temporalpole_surfavg	21.4646
	rs79777919	C	G	0.9699	-0.108061	0.0235761	4.57e-06	30794	with.global_temporalpole_surfavg	21.0085
	rs160472	T	C	0.6471	0.0423615	0.00828835	3.202e-07	31848	with.global_temporalpole_surfavg	26.122
	rs2139446	A	G	0.7592	-0.0460448	0.00926366	6.677e-07	31848	with.global_temporalpole_surfavg	24.7056
	rs4782709	A	G	0.6478	-0.038642	0.00829267	3.168e-06	31848	with.global_temporalpole_surfavg	21.7136
	rs6038566	A	G	0.559	0.0378484	0.00797772	2.096e-06	31848	with.global_temporalpole_surfavg	22.508
	rs1949227	T	C	0.9248	-0.0697537	0.0149206	2.643e-06	32275	with.global_temporalpole_thickavg	21.8556
	rs36004933	A	G	0.8242	-0.0576871	0.0106266	7.851e-08	30531	with.global_temporalpole_thickavg	29.4694
	rs1910024	T	C	0.288	0.0418072	0.00874151	1.451e-06	31889	with.global_temporalpole_thickavg	22.8733
	rs9462572	T	C	0.2502	-0.0441722	0.00913909	1.88e-06	31889	with.global_temporalpole_thickavg	23.3611
	rs111637864	T	G	0.17	-0.0477992	0.0105384	4.55e-06	31889	with.global_temporalpole_thickavg	20.5727
	rs2922860	T	G	0.6324	-0.037692	0.00821015	3.826e-06	31889	with.global_temporalpole_thickavg	21.0764
	rs72652660	T	G	0.9733	0.116291	0.024893	2.713e-06	31030	with.global_temporalpole_thickavg	21.8242
	rs523352	T	C	0.0246	-0.134	0.0287144	3.432e-06	25253	with.global_temporalpole_thickavg	21.7778
	rs61895095	A	C	0.95	-0.0884058	0.0182657	1.616e-06	31529	with.global_temporalpole_thickavg	23.4256
	rs3858678	A	T	0.2795	0.0438159	0.0089117	9.918e-07	31241	with.global_temporalpole_thickavg	24.1736
	rs113981818	A	T	0.9252	-0.0755999	0.0150466	3.891e-07	31889	with.global_temporalpole_thickavg	25.2445
	rs1948948	T	C	0.4349	0.0437215	0.00798393	4.56e-08	31889	with.global_temporalpole_thickavg	29.9887
	rs11860417	T	C	0.7166	-0.0418495	0.00881042	1.33e-06	31697	with.global_temporalpole_thickavg	22.5625
	rs12457891	A	T	0.7406	0.0413942	0.00903147	3.734e-06	31889	with.global_temporalpole_thickavg	21.0069
	rs13344413	A	G	0.4589	-0.044007	0.00796678	3.526e-08	31697	with.global_temporalpole_thickavg	30.5125
	rs11684511	A	G	0.3843	0.0635381	0.00802572	2.424e-15	32746	with.global_transversetemporal_surfavg	62.6759
	rs13079799	A	C	0.4077	-0.0370917	0.00794939	3.08e-06	32746	with.global_transversetemporal_surfavg	21.7715
	rs9844184	A	G	0.7577	-0.04645	0.00911636	3.49e-07	32746	with.global_transversetemporal_surfavg	25.9613
	rs72775393	T	C	0.9295	0.0743598	0.0152596	1.098e-06	32746	with.global_transversetemporal_surfavg	23.7461
	rs2548226	T	C	0.4135	0.0415664	0.00793168	1.596e-07	32746	with.global_transversetemporal_surfavg	27.4634
	rs7714191	C	G	0.4071	-0.0509077	0.00794888	1.517e-10	32746	with.global_transversetemporal_surfavg	41.0162
	rs72834200	A	G	0.954	-0.0931932	0.0186466	5.798e-07	32746	with.global_transversetemporal_surfavg	24.9786
	rs112315969	A	T	0.8336	-0.0561754	0.0104875	8.512e-08	32746	with.global_transversetemporal_surfavg	28.691
	rs4706391	A	T	0.182	-0.0654092	0.0101212	1.03e-10	32746	with.global_transversetemporal_surfavg	41.7655
	rs1178102	T	C	0.1733	-0.0501126	0.0103202	1.198e-06	32746	with.global_transversetemporal_surfavg	23.5784
	rs2409691	T	C	0.483	0.0436759	0.00781616	2.301e-08	32746	with.global_transversetemporal_surfavg	31.2247
	rs976423	A	T	0.2302	-0.0435669	0.00927965	2.67e-06	32746	with.global_transversetemporal_surfavg	22.042
	rs11785060	T	C	0.3508	0.044693	0.00824382	5.917e-08	32278	with.global_transversetemporal_surfavg	29.3915
	rs75061235	A	G	0.067	0.0816259	0.0156228	1.744e-07	32746	with.global_transversetemporal_surfavg	27.2983
	rs10818910	A	G	0.3208	0.0391806	0.0083687	2.836e-06	32746	with.global_transversetemporal_surfavg	21.9193
	rs2959112	T	C	0.3767	-0.0369946	0.00806182	4.459e-06	32746	with.global_transversetemporal_surfavg	21.0577
	rs949279	A	G	0.3295	0.0416309	0.00831047	5.457e-07	32746	with.global_transversetemporal_surfavg	25.0946
	rs7315185	A	T	0.1431	0.0559923	0.0113038	7.291e-07	31889	with.global_transversetemporal_surfavg	24.536
	rs79636486	A	G	0.9336	-0.0730485	0.0156896	3.223e-06	32746	with.global_transversetemporal_surfavg	21.6771
	rs2033939	A	G	0.0826	-0.0784519	0.0141888	3.22e-08	32746	with.global_transversetemporal_surfavg	30.5712
	rs117703392	T	C	0.0115	0.184302	0.0403286	4.875e-06	27025	with.global_transversetemporal_surfavg	20.885
	rs4312310	C	G	0.0708	-0.0720045	0.0154029	2.941e-06	32015	with.global_transversetemporal_surfavg	21.8532
	rs9907611	A	G	0.6724	-0.0383967	0.00832324	3.964e-06	32746	with.global_transversetemporal_surfavg	21.2816
	rs112145243	T	C	0.1866	-0.0502045	0.0104753	1.645e-06	30000	with.global_transversetemporal_surfavg	22.9697
	rs9615351	C	G	0.7547	-0.0518047	0.00972756	1.003e-07	28516	with.global_transversetemporal_surfavg	28.3616
	rs10902645	T	G	0.1405	-0.0525679	0.0113049	2.912e-06	32378	with.global_transversetemporal_thickavg	21.6225
	rs72831258	T	C	0.0202	-0.140731	0.0285542	7.527e-07	30962	with.global_transversetemporal_thickavg	24.2908
	rs2868443	A	T	0.6869	0.0391445	0.00843113	3.734e-06	32686	with.global_transversetemporal_thickavg	21.5561
	rs59784165	T	C	0.9444	0.0796425	0.01722	3.13e-06	32093	with.global_transversetemporal_thickavg	21.3906
	rs116750038	A	G	0.9879	0.205951	0.0439559	2.936e-06	21629	with.global_transversetemporal_thickavg	21.9529
	rs80258756	T	C	0.1031	0.0601984	0.0128579	3.774e-06	32686	with.global_transversetemporal_thickavg	21.9194
	rs28559898	T	G	0.3706	0.0386653	0.00836006	3.07e-06	30651	with.global_transversetemporal_thickavg	21.3906
	rs187887171	T	C	0.0687	-0.0745741	0.0156365	2.84e-06	31942	with.global_transversetemporal_thickavg	22.7456
	rs68044532	T	C	0.8132	0.0549023	0.0107541	3.344e-07	28437	with.global_transversetemporal_thickavg	26.0637
	rs1805155	A	G	0.889	-0.05927	0.0124467	3.346e-06	32686	with.global_transversetemporal_thickavg	22.6757
	rs12221335	A	T	0.0871	0.0693267	0.0138653	4.289e-07	32686	with.global_transversetemporal_thickavg	25
	rs79859748	A	G	0.2084	0.046928	0.00962627	2.213e-06	32686	with.global_transversetemporal_thickavg	23.7656
	rs78293299	T	C	0.8715	0.0626089	0.0132646	3.427e-06	25355	with.global_transversetemporal_thickavg	22.2784
	rs8021574	A	G	0.1517	-0.0495995	0.0108321	3.751e-06	33095	with.global_transversetemporal_thickavg	20.9668
	rs117236536	A	G	0.0387	-0.10082	0.0202707	6.619e-07	32686	with.global_transversetemporal_thickavg	24.7375
	rs2490561	T	C	0.6741	-0.0429284	0.00866545	7.268e-07	30287	without.global_bankssts_surfavg	24.5419
	rs12692199	A	G	0.1148	0.0610882	0.0132726	4.172e-06	27911	without.global_bankssts_surfavg	21.1837
	rs2276815	C	G	0.7305	0.0417972	0.00913862	4.792e-06	30392	without.global_bankssts_surfavg	20.9186
	rs1432611	T	G	0.4206	0.0398757	0.00821348	1.206e-06	30392	without.global_bankssts_surfavg	23.5701
	rs2063453	T	C	0.8464	-0.0636468	0.0112793	1.674e-08	30200	without.global_bankssts_surfavg	31.841
	rs12509636	T	C	0.3277	0.0442958	0.00863798	2.926e-07	30392	without.global_bankssts_surfavg	26.2967
	rs724875	A	G	0.8312	0.0510997	0.0109079	2.803e-06	29931	without.global_bankssts_surfavg	21.946
	rs34174547	A	G	0.6267	0.0404699	0.0083829	1.38e-06	30392	without.global_bankssts_surfavg	23.3064
	rs3956705	T	C	0.3817	-0.0390358	0.00834647	2.914e-06	30392	without.global_bankssts_surfavg	21.8736
	rs2237430	T	C	0.6748	-0.0489264	0.00865423	1.57e-08	30392	without.global_bankssts_surfavg	31.9617
	rs10112022	A	C	0.2155	0.0536444	0.00986026	5.318e-08	30392	without.global_bankssts_surfavg	29.5987
	rs2147063	A	G	0.3713	0.0419796	0.00849562	7.758e-07	29654	without.global_bankssts_surfavg	24.4167
	rs773951	A	G	0.6257	0.0389327	0.00837862	3.371e-06	30392	without.global_bankssts_surfavg	21.5916
	rs3740382	T	C	0.3587	0.0389651	0.00845418	4.042e-06	30392	without.global_bankssts_surfavg	21.2427
	rs7119300	T	G	0.2554	-0.04283	0.00932194	4.339e-06	30237	without.global_bankssts_surfavg	21.1097
	rs140914801	A	G	0.0862	0.071367	0.0144925	8.458e-07	30200	without.global_bankssts_surfavg	24.2499
	rs1792346	T	C	0.3333	-0.0440956	0.008601	2.947e-07	30392	without.global_bankssts_surfavg	26.284
	rs659211	A	C	0.6268	0.0416005	0.00871234	1.797e-06	28139	without.global_bankssts_surfavg	22.7996
	rs9669278	T	C	0.4859	0.0470222	0.00811115	6.74e-09	30392	without.global_bankssts_surfavg	33.6079
	rs1278775	A	G	0.8888	-0.0606891	0.0130327	3.213e-06	29765	without.global_bankssts_surfavg	21.6847
	rs1742882	A	G	0.4707	0.0470338	0.00812189	6.987e-09	30392	without.global_bankssts_surfavg	33.5356
	rs61368661	A	T	0.047	0.0942819	0.019434	1.226e-06	29535	without.global_bankssts_surfavg	23.5359
	rs7180729	A	T	0.829	-0.0538899	0.0107688	5.603e-07	30392	without.global_bankssts_surfavg	25.0429
	rs56319902	T	C	0.218	-0.081929	0.0102365	1.21e-15	27928	without.global_bankssts_surfavg	64.0579
	rs2697388	A	G	0.2231	0.0474637	0.00973907	1.097e-06	30392	without.global_bankssts_surfavg	23.7513
	rs12458048	T	C	0.2906	0.0413363	0.00893045	3.682e-06	30392	without.global_bankssts_surfavg	21.4248
	rs1056688	C	G	0.4508	0.0402041	0.00827029	1.167e-06	29505	without.global_bankssts_surfavg	23.632
	rs1514497	T	C	0.242	0.0527621	0.00947012	6.266e-08	30364	without.global_bankssts_thickavg	31.0408
	rs144173211	C	G	0.0632	0.0805152	0.0173417	3.394e-06	28062	without.global_bankssts_thickavg	21.5561
	rs711950	T	G	0.4418	0.039586	0.00816853	7.888e-07	30364	without.global_bankssts_thickavg	23.4852
	rs1150153	A	G	0.98	-0.164424	0.0336981	1.049e-06	22443	without.global_bankssts_thickavg	23.8077
	rs429150	T	C	0.5142	0.0427988	0.00830424	5.283e-07	29001	without.global_bankssts_thickavg	26.5621
	rs37979	A	G	0.5622	0.0395199	0.00817654	2.079e-06	30364	without.global_bankssts_thickavg	23.3611
	rs6965038	T	C	0.8139	0.0478414	0.0104858	2.77e-06	30004	without.global_bankssts_thickavg	20.8164
	rs78121726	T	C	0.0367	-0.10171	0.0215748	1.834e-06	30364	without.global_bankssts_thickavg	22.2245
	rs2450126	A	G	0.8335	0.0531641	0.010889	4.676e-07	30364	without.global_bankssts_thickavg	23.8374
	rs117678558	A	G	0.9584	-0.104998	0.0224594	2.477e-06	24842	without.global_bankssts_thickavg	21.8556
	rs9742609	A	G	0.9795	0.136902	0.028923	1.874e-06	29746	without.global_bankssts_thickavg	22.4044
	rs10782438	T	C	0.5715	-0.0628091	0.0081925	2.821e-14	30364	without.global_bankssts_thickavg	58.7778
	rs12898055	A	C	0.6483	0.0440797	0.00869995	2.608e-07	28949	without.global_bankssts_thickavg	25.6711
	rs9893575	T	C	0.524	-0.0408658	0.00853913	1.289e-06	27471	without.global_bankssts_thickavg	22.9031
	rs2097719	A	G	0.6114	-0.040224	0.00832221	1.601e-06	30364	without.global_bankssts_thickavg	23.3611
	rs73992176	T	C	0.0462	-0.096039	0.0192078	6.414e-07	30732	without.global_bankssts_thickavg	25
	rs2456579	T	C	0.0381	0.0992968	0.021063	2.117e-06	30732	without.global_bankssts_thickavg	22.2245
	rs7528685	C	G	0.1589	0.0592124	0.0128091	3.791e-06	22782	without.global_caudalanteriorcingulate_surfavg	21.3691
	rs12129970	A	G	0.8978	0.0600014	0.013055	4.305e-06	31954	without.global_caudalanteriorcingulate_surfavg	21.1236
	rs186035182	T	C	0.9936	-0.299965	0.060234	6.36e-07	21649	without.global_caudalanteriorcingulate_surfavg	24.8003
	rs3820151	A	G	0.842	0.0530061	0.0107176	7.592e-07	32697	without.global_caudalanteriorcingulate_surfavg	24.4601
	rs7604555	A	G	0.8706	0.0741793	0.0147514	4.939e-07	20373	without.global_caudalanteriorcingulate_surfavg	25.2871
	rs7601767	A	G	0.3754	-0.0408698	0.00807283	4.14e-07	32697	without.global_caudalanteriorcingulate_surfavg	25.6302
	rs12475178	T	C	0.1665	0.0518538	0.0105518	8.917e-07	32337	without.global_caudalanteriorcingulate_surfavg	24.1495
	rs4500960	T	C	0.4617	0.0413034	0.00784094	1.382e-07	32697	without.global_caudalanteriorcingulate_surfavg	27.7482
	rs57610830	A	G	0.502	-0.036865	0.00798624	3.91e-06	31339	without.global_caudalanteriorcingulate_surfavg	21.3081
	rs12635205	A	G	0.5258	0.0384097	0.00787503	1.075e-06	32314	without.global_caudalanteriorcingulate_surfavg	23.789
	rs2202287	T	G	0.1347	0.0561387	0.0114503	9.449e-07	32697	without.global_caudalanteriorcingulate_surfavg	24.0376
	rs2889558	A	G	0.1683	0.0559476	0.0111295	4.984e-07	28815	without.global_caudalanteriorcingulate_surfavg	25.2705
	rs182975588	A	C	0.987	-0.185847	0.039903	3.201e-06	24454	without.global_caudalanteriorcingulate_surfavg	21.692
	rs116744345	A	G	0.0088	0.232456	0.0501111	3.504e-06	22808	without.global_caudalanteriorcingulate_surfavg	21.5186
	rs2802295	A	G	0.3795	-0.0391904	0.00805583	1.145e-06	32697	without.global_caudalanteriorcingulate_surfavg	23.6667
	rs4273712	A	G	0.7316	-0.0655703	0.0089035	1.775e-13	32069	without.global_caudalanteriorcingulate_surfavg	54.2367
	rs2906153	T	C	0.2825	0.041671	0.00868303	1.593e-06	32697	without.global_caudalanteriorcingulate_surfavg	23.0316
	rs111310798	A	G	0.0949	0.0724834	0.0134113	6.492e-08	32337	without.global_caudalanteriorcingulate_surfavg	29.2102
	rs2509765	T	C	0.8392	0.0577506	0.0107436	7.638e-08	32074	without.global_caudalanteriorcingulate_surfavg	28.8943
	rs1628768	T	C	0.7617	-0.0434901	0.00917574	2.141e-06	32697	without.global_caudalanteriorcingulate_surfavg	22.4646
	rs4753412	T	C	0.3319	-0.0389416	0.00830183	2.721e-06	32697	without.global_caudalanteriorcingulate_surfavg	22.0029
	rs11055980	T	C	0.4469	0.0416954	0.00786232	1.137e-07	32697	without.global_caudalanteriorcingulate_surfavg	28.1239
	rs7297175	T	C	0.4254	0.0416745	0.0080121	1.976e-07	31840	without.global_caudalanteriorcingulate_surfavg	27.055
	rs7312464	A	G	0.5354	0.0518016	0.00788196	4.969e-11	32314	without.global_caudalanteriorcingulate_surfavg	43.1935
	rs2195243	C	G	0.2198	-0.0467098	0.00981458	1.945e-06	30248	without.global_caudalanteriorcingulate_surfavg	22.6502
	rs6562699	T	C	0.1196	0.0548098	0.0119722	4.69e-06	33110	without.global_caudalanteriorcingulate_surfavg	20.9587
	rs36062431	T	G	0.7313	0.0411314	0.00899799	4.853e-06	31409	without.global_caudalanteriorcingulate_surfavg	20.8956
	rs80241863	A	G	0.0125	0.232384	0.040624	1.063e-08	24514	without.global_caudalanteriorcingulate_surfavg	32.7227
	rs35565381	T	C	0.528	-0.041073	0.00783022	1.559e-07	32697	without.global_caudalanteriorcingulate_surfavg	27.5147
	rs178889	T	C	0.605	0.0395658	0.00802019	8.078e-07	32505	without.global_caudalanteriorcingulate_surfavg	24.3372
	rs199525	T	G	0.7948	0.0836268	0.00967232	5.347e-18	32697	without.global_caudalanteriorcingulate_surfavg	74.7532
	rs12452834	T	C	0.3335	-0.0447225	0.00846165	1.254e-07	31391	without.global_caudalanteriorcingulate_surfavg	27.9346
	rs9620778	A	G	0.0956	-0.0739335	0.0132932	2.672e-08	32697	without.global_caudalanteriorcingulate_surfavg	30.9331
	rs12137484	A	G	0.8542	0.0514614	0.0110618	3.828e-06	32790	without.global_caudalanteriorcingulate_thickavg	21.6427
	rs10196501	A	G	0.6053	-0.0394618	0.00798633	3.283e-07	32790	without.global_caudalanteriorcingulate_thickavg	24.4152
	rs6761113	A	G	0.3545	0.0388515	0.00836046	4.336e-06	31241	without.global_caudalanteriorcingulate_thickavg	21.5952
	rs149660518	A	G	0.9794	-0.131402	0.0283156	4.242e-06	30890	without.global_caudalanteriorcingulate_thickavg	21.5354
	rs56038322	A	G	0.3059	-0.0405754	0.00847178	1.154e-06	32790	without.global_caudalanteriorcingulate_thickavg	22.9391
	rs9631465	A	G	0.6057	0.0366515	0.00798815	2.146e-06	32790	without.global_caudalanteriorcingulate_thickavg	21.0519
	rs10446497	T	G	0.6284	-0.0404745	0.00828996	1.393e-06	31135	without.global_caudalanteriorcingulate_thickavg	23.8374
	rs76634805	T	G	0.036	-0.10134	0.0211818	2.027e-06	32091	without.global_caudalanteriorcingulate_thickavg	22.8897
	rs1511305	T	C	0.284	0.0418412	0.0086568	1.892e-06	32790	without.global_caudalanteriorcingulate_thickavg	23.3611
	rs4705724	A	G	0.7527	-0.0426998	0.00924429	4.785e-06	31413	without.global_caudalanteriorcingulate_thickavg	21.3356
	rs156039	A	T	0.8133	0.050383	0.0100766	8.442e-07	32407	without.global_caudalanteriorcingulate_thickavg	25
	rs116803501	A	G	0.0371	-0.0977898	0.0206539	2.414e-06	32790	without.global_caudalanteriorcingulate_thickavg	22.4173
	rs73528979	A	G	0.1452	0.0528029	0.0111419	2.911e-06	32430	without.global_caudalanteriorcingulate_thickavg	22.4594
	rs13258087	C	G	0.7021	-0.0469413	0.00853478	3.487e-08	32790	without.global_caudalanteriorcingulate_thickavg	30.25
	rs10980625	T	C	0.108	0.0596253	0.0125772	1.6e-06	32790	without.global_caudalanteriorcingulate_thickavg	22.4746
	rs143112580	T	G	0.9793	0.147804	0.0319355	3.258e-06	24165	without.global_caudalanteriorcingulate_thickavg	21.4203
	rs78185953	T	G	0.026	0.135439	0.0261298	2.548e-07	28893	without.global_caudalanteriorcingulate_thickavg	26.8669
	rs111644007	A	T	0.9464	0.0903349	0.0175277	2.164e-07	32059	without.global_caudalanteriorcingulate_thickavg	26.5621
	rs12925616	A	G	0.3951	-0.045375	0.00975351	2.695e-06	21972	without.global_caudalanteriorcingulate_thickavg	21.6427
	rs12949143	T	C	0.665	-0.0445778	0.00872174	5.86e-07	29481	without.global_caudalanteriorcingulate_thickavg	26.1235
	rs2046534	A	G	0.947	-0.0820737	0.0177205	3.509e-06	31705	without.global_caudalanteriorcingulate_thickavg	21.4515
	rs62065403	T	C	0.8184	-0.0567886	0.0112638	3.08e-07	26493	without.global_caudalanteriorcingulate_thickavg	25.4184
	rs117480526	A	G	0.0302	-0.12639	0.027269	3.026e-06	22939	without.global_caudalanteriorcingulate_thickavg	21.4825
	rs2490561	T	C	0.6745	-0.0385514	0.00836877	4.092e-06	32498	without.global_caudalmiddlefrontal_surfavg	21.2206
	rs609171	A	C	0.251	-0.0425783	0.00902881	2.407e-06	32605	without.global_caudalmiddlefrontal_surfavg	22.2391
	rs2026593	A	G	0.1504	0.0563065	0.0115343	1.052e-06	29390	without.global_caudalmiddlefrontal_surfavg	23.8304
	rs4336833	T	G	0.2423	-0.0420649	0.00913671	4.146e-06	32605	without.global_caudalmiddlefrontal_surfavg	21.1963
	rs182284067	A	G	0.1536	0.0584152	0.0124001	2.467e-06	24992	without.global_caudalmiddlefrontal_surfavg	22.1922
	rs34841530	A	G	0.8826	-0.0594567	0.0121613	1.013e-06	32605	without.global_caudalmiddlefrontal_surfavg	23.9023
	rs7562708	T	G	0.3837	0.0441676	0.00804941	4.085e-08	32605	without.global_caudalmiddlefrontal_surfavg	30.1079
	rs57610830	A	G	0.5014	-0.0391567	0.0079976	9.775e-07	31247	without.global_caudalmiddlefrontal_surfavg	23.9713
	rs61745903	T	C	0.0628	0.0762967	0.0165705	4.137e-06	30920	without.global_caudalmiddlefrontal_surfavg	21.2003
	rs17235841	A	C	0.7923	0.0442314	0.00965058	4.577e-06	32605	without.global_caudalmiddlefrontal_surfavg	21.0066
	rs3817176	T	C	0.1535	0.0524117	0.0108922	1.495e-06	32413	without.global_caudalmiddlefrontal_surfavg	23.1539
	rs58396760	C	G	0.2894	-0.0415617	0.00883331	2.538e-06	31140	without.global_caudalmiddlefrontal_surfavg	22.138
	rs789837	A	G	0.448	0.0414502	0.00811058	3.212e-07	30712	without.global_caudalmiddlefrontal_surfavg	26.1185
	rs7667327	T	C	0.6526	0.0452333	0.00822084	3.747e-08	32605	without.global_caudalmiddlefrontal_surfavg	30.275
	rs73771183	A	G	0.0216	0.132398	0.0280448	2.348e-06	30061	without.global_caudalmiddlefrontal_surfavg	22.2873
	rs6875959	A	G	0.6567	-0.0426104	0.00824438	2.362e-07	32605	without.global_caudalmiddlefrontal_surfavg	26.7126
	rs2022464	A	C	0.3008	-0.0428764	0.00853589	5.084e-07	32605	without.global_caudalmiddlefrontal_surfavg	25.2313
	rs117443114	T	C	0.1015	-0.0708101	0.0131834	7.825e-08	31518	without.global_caudalmiddlefrontal_surfavg	28.8491
	rs4273712	A	G	0.7313	-0.111864	0.00889858	3.047e-36	31978	without.global_caudalmiddlefrontal_surfavg	158.029
	rs432086	A	G	0.5394	0.0414908	0.00788567	1.429e-07	32338	without.global_caudalmiddlefrontal_surfavg	27.6838
	rs42033	A	T	0.7907	0.0447691	0.00956301	2.847e-06	33017	without.global_caudalmiddlefrontal_surfavg	21.9163
	rs3087658	A	G	0.3065	0.0410187	0.00855254	1.618e-06	32138	without.global_caudalmiddlefrontal_surfavg	23.0024
	rs35659302	T	G	0.4301	0.0419655	0.00790651	1.11e-07	32605	without.global_caudalmiddlefrontal_surfavg	28.1719
	rs13248765	A	C	0.2951	0.0464682	0.00858248	6.151e-08	32605	without.global_caudalmiddlefrontal_surfavg	29.3147
	rs11776246	A	G	0.2408	-0.0419298	0.00915609	4.662e-06	32605	without.global_caudalmiddlefrontal_surfavg	20.9713
	rs2439523	A	G	0.1327	-0.0527655	0.0115426	4.847e-06	32589	without.global_caudalmiddlefrontal_surfavg	20.8975
	rs11012732	A	G	0.6659	0.0380262	0.00829992	4.616e-06	32605	without.global_caudalmiddlefrontal_surfavg	20.9903
	rs41287490	T	C	0.8464	-0.0572369	0.0108564	1.349e-07	32605	without.global_caudalmiddlefrontal_surfavg	27.7956
	rs3217881	A	G	0.4531	0.0380751	0.0078641	1.288e-06	32605	without.global_caudalmiddlefrontal_surfavg	23.4415
	rs1480474	A	G	0.5853	0.048138	0.0079443	1.366e-09	32605	without.global_caudalmiddlefrontal_surfavg	36.7169
	rs34358215	A	G	0.8749	0.0604163	0.0118325	3.291e-07	32605	without.global_caudalmiddlefrontal_surfavg	26.0711
	rs12588291	A	G	0.876	0.0566814	0.0120576	2.59e-06	31641	without.global_caudalmiddlefrontal_surfavg	22.0985
	rs3803660	A	G	0.5262	-0.0395086	0.00788361	5.399e-07	32245	without.global_caudalmiddlefrontal_surfavg	25.115
	rs3867593	A	G	0.8503	-0.0504773	0.0109041	3.67e-06	33017	without.global_caudalmiddlefrontal_surfavg	21.4294
	rs62057121	A	G	0.2131	-0.0723646	0.0100458	5.867e-13	29496	without.global_caudalmiddlefrontal_surfavg	51.8898
	rs12028034	A	G	0.3409	-0.0397403	0.00824798	3.319e-06	32690	without.global_caudalmiddlefrontal_thickavg	23.2149
	rs1861435	A	T	0.435	0.0396487	0.00792974	1.42e-06	32330	without.global_caudalmiddlefrontal_thickavg	25
	rs11692435	A	G	0.0919	-0.077751	0.0143741	3.691e-08	28970	without.global_caudalmiddlefrontal_thickavg	29.2583
	rs812760	T	C	0.6185	0.0453497	0.0082454	3.937e-08	31140	without.global_caudalmiddlefrontal_thickavg	30.25
	rs6441848	A	G	0.1553	0.053634	0.0107268	2.457e-07	33102	without.global_caudalmiddlefrontal_thickavg	25
	rs62259541	T	C	0.9035	0.0606303	0.0132411	4.819e-06	32690	without.global_caudalmiddlefrontal_thickavg	20.9668
	rs112428625	T	C	0.861	0.051564	0.0113017	3.498e-06	32690	without.global_caudalmiddlefrontal_thickavg	20.8164
	rs35233427	A	G	0.0179	-0.137951	0.0297923	3.825e-06	32025	without.global_caudalmiddlefrontal_thickavg	21.4409
	rs9800001	A	G	0.2243	-0.0435178	0.00942885	4.982e-06	32305	without.global_caudalmiddlefrontal_thickavg	21.3018
	rs11744044	A	T	0.348	-0.0433457	0.00822074	4.324e-07	32582	without.global_caudalmiddlefrontal_thickavg	27.8017
	rs73217710	A	G	0.077	0.0663457	0.0146659	4.903e-06	32690	without.global_caudalmiddlefrontal_thickavg	20.4649
	rs117654222	T	C	0.0354	-0.115838	0.0249967	2.988e-06	23415	without.global_caudalmiddlefrontal_thickavg	21.4753
	rs34885041	T	G	0.8105	-0.0456061	0.00997633	4.576e-06	32690	without.global_caudalmiddlefrontal_thickavg	20.898
	rs76608165	T	C	0.0813	-0.067952	0.0143057	2.531e-06	32690	without.global_caudalmiddlefrontal_thickavg	22.5625
	rs11063222	T	C	0.0593	0.078449	0.0165535	3.727e-06	32690	without.global_caudalmiddlefrontal_thickavg	22.4594
	rs1475130	T	C	0.3424	-0.0389646	0.00834956	3.974e-06	31833	without.global_caudalmiddlefrontal_thickavg	21.7778
	rs1878298	T	C	0.4286	0.0380648	0.00790024	2.658e-06	32690	without.global_caudalmiddlefrontal_thickavg	23.2149
	rs1564001	A	G	0.3157	0.0420566	0.00841132	1.632e-06	32690	without.global_caudalmiddlefrontal_thickavg	25
	rs66717971	A	C	0.3504	0.0425068	0.00822712	2.161e-07	32429	without.global_caudalmiddlefrontal_thickavg	26.6944
	rs2457541	C	G	0.043	0.0965651	0.0206925	3.843e-06	28357	without.global_caudalmiddlefrontal_thickavg	21.7778
	rs9897984	A	G	0.4028	-0.0409424	0.00804226	8.107e-07	32113	without.global_caudalmiddlefrontal_thickavg	25.9174
	rs6701689	T	C	0.7154	-0.0452364	0.00876636	2.467e-07	31931	without.global_cuneus_surfavg	26.6279
	rs61820477	A	T	0.0956	-0.0617217	0.0135051	4.869e-06	31688	without.global_cuneus_surfavg	20.8871
	rs6427418	A	T	0.0742	-0.0821624	0.0149779	4.122e-08	32417	without.global_cuneus_surfavg	30.0917
	rs10913563	A	G	0.4105	0.0384691	0.00802808	1.652e-06	32038	without.global_cuneus_surfavg	22.9615
	rs3754356	C	G	0.1983	-0.0600655	0.0099026	1.314e-09	32038	without.global_cuneus_surfavg	36.7918
	rs72872724	A	G	0.859	0.0526644	0.0113479	3.47e-06	32038	without.global_cuneus_surfavg	21.5381
	rs2589077	T	C	0.3869	0.0395167	0.00810849	1.096e-06	32038	without.global_cuneus_surfavg	23.7509
	rs6788676	A	G	0.6311	0.0562735	0.00822803	7.968e-12	31678	without.global_cuneus_surfavg	46.7752
	rs55642684	A	C	0.8893	0.0594891	0.0125868	2.286e-06	32038	without.global_cuneus_surfavg	22.3378
	rs75499162	A	G	0.2381	-0.0465528	0.00927185	5.145e-07	32038	without.global_cuneus_surfavg	25.2092
	rs75059989	T	C	0.0467	0.0905819	0.019677	4.156e-06	28988	without.global_cuneus_surfavg	21.1917
	rs1972703	A	G	0.1434	0.0547938	0.0115347	2.03e-06	30573	without.global_cuneus_surfavg	22.5658
	rs11248061	A	C	0.4364	0.0378109	0.00803777	2.549e-06	31446	without.global_cuneus_surfavg	22.1291
	rs13135092	A	G	0.923	-0.0924878	0.01481	4.239e-10	32038	without.global_cuneus_surfavg	38.9994
	rs27099	A	T	0.7921	0.0472678	0.0097317	1.191e-06	32038	without.global_cuneus_surfavg	23.5914
	rs115136616	T	C	0.0472	0.0888019	0.0186226	1.856e-06	32038	without.global_cuneus_surfavg	22.7386
	rs10055821	T	G	0.8679	-0.0551375	0.0117323	2.607e-06	31663	without.global_cuneus_surfavg	22.0864
	rs2802292	T	G	0.6208	0.038787	0.00813958	1.885e-06	32038	without.global_cuneus_surfavg	22.7075
	rs190958130	C	G	0.9604	0.185573	0.0219833	3.13e-17	27135	without.global_cuneus_surfavg	71.2594
	rs9375477	A	G	0.831	-0.0515615	0.0107213	1.515e-06	30952	without.global_cuneus_surfavg	23.1289
	rs35884869	T	C	0.2272	-0.0449131	0.00942485	1.885e-06	32038	without.global_cuneus_surfavg	22.709
	rs4917384	T	C	0.3217	0.0407614	0.00845419	1.425e-06	32038	without.global_cuneus_surfavg	23.2463
	rs10765918	A	G	0.731	0.0621133	0.00946567	5.315e-11	28338	without.global_cuneus_surfavg	43.0593
	rs3858368	T	G	0.3301	-0.0397421	0.0083982	2.222e-06	32038	without.global_cuneus_surfavg	22.3939
	rs1635534	A	G	0.1515	-0.0509222	0.0110151	3.782e-06	32038	without.global_cuneus_surfavg	21.3716
	rs17176378	A	G	0.8467	-0.0506953	0.0109619	3.751e-06	32038	without.global_cuneus_surfavg	21.3877
	rs10878349	A	G	0.4919	0.0374903	0.00789951	2.075e-06	32038	without.global_cuneus_surfavg	22.5235
	rs12815682	A	T	0.2915	-0.0412393	0.00869009	2.081e-06	32038	without.global_cuneus_surfavg	22.5204
	rs7969979	A	G	0.4689	-0.0440631	0.00791275	2.567e-08	32038	without.global_cuneus_surfavg	31.0096
	rs1805097	T	C	0.3378	0.0471489	0.00834883	1.63e-08	32038	without.global_cuneus_surfavg	31.8928
	rs73313052	A	G	0.1269	-0.0850819	0.0118592	7.267e-13	32038	without.global_cuneus_surfavg	51.4713
	rs16940672	T	C	0.2053	-0.0803851	0.010273	5.084e-15	28980	without.global_cuneus_surfavg	61.2291
	rs11652557	A	G	0.0715	-0.0703894	0.0152379	3.85e-06	32417	without.global_cuneus_surfavg	21.3385
	rs6044349	C	G	0.3475	0.0395241	0.00829362	1.882e-06	32038	without.global_cuneus_surfavg	22.711
	rs143668305	A	G	0.9892	-0.194008	0.0425519	4.365e-06	25829	without.global_cuneus_thickavg	20.7874
	rs141719795	A	G	0.1255	0.0574175	0.011962	3.08e-06	31818	without.global_cuneus_thickavg	23.04
	rs11692435	A	G	0.0919	-0.0687646	0.014517	2.251e-06	28409	without.global_cuneus_thickavg	22.4377
	rs13079007	A	G	0.6598	-0.0401488	0.00836434	3.734e-06	31818	without.global_cuneus_thickavg	23.04
	rs4622932	A	G	0.9142	0.0770274	0.0159868	1.47e-06	24920	without.global_cuneus_thickavg	23.2149
	rs6781791	T	C	0.1573	0.0598536	0.0108825	2.142e-08	31822	without.global_cuneus_thickavg	30.25
	rs6445400	T	C	0.4894	0.043596	0.00792654	1.052e-08	31818	without.global_cuneus_thickavg	30.25
	rs13135092	A	G	0.924	0.11249	0.0149463	2.266e-13	31818	without.global_cuneus_thickavg	56.6454
	rs35622635	A	T	0.3296	0.0415219	0.00861775	1.264e-06	30448	without.global_cuneus_thickavg	23.2149
	rs9486829	A	G	0.5304	0.0381136	0.00794034	8.146e-07	31818	without.global_cuneus_thickavg	23.04
	rs117303301	T	C	0.182	0.0534724	0.0103752	2.718e-07	31175	without.global_cuneus_thickavg	26.5621
	rs117923045	T	G	0.0108	0.226168	0.0438721	2.246e-07	24291	without.global_cuneus_thickavg	26.5758
	rs1138597	T	G	0.4561	0.0398349	0.00811452	8.372e-07	30588	without.global_cuneus_thickavg	24.0992
	rs78521940	T	C	0.0535	-0.105864	0.0211729	9.418e-07	22003	without.global_cuneus_thickavg	25
	rs1980796	T	C	0.1796	0.0508238	0.0103236	1.034e-06	31818	without.global_cuneus_thickavg	24.2367
	rs11235174	T	C	0.8823	0.0582077	0.0122974	2.206e-06	31818	without.global_cuneus_thickavg	22.4044
	rs4964736	T	C	0.3519	-0.0398305	0.00829802	3.954e-06	31818	without.global_cuneus_thickavg	23.04
	rs28434767	T	G	0.2894	-0.0496649	0.011119	4.254e-06	19648	without.global_cuneus_thickavg	19.9511
	rs9511924	A	G	0.2103	0.0453805	0.0097244	3.43e-06	31818	without.global_cuneus_thickavg	21.7778
	rs7998306	A	G	0.2373	0.0434705	0.00931511	2.939e-06	31818	without.global_cuneus_thickavg	21.7778
	rs4901904	T	C	0.126	-0.0676597	0.0119399	1.229e-08	31818	without.global_cuneus_thickavg	32.1111
	rs150239581	T	C	0.9607	0.105661	0.0212789	6.693e-07	29225	without.global_cuneus_thickavg	24.6564
	rs12035914	A	G	0.8501	0.0542541	0.0113259	1.668e-06	30567	without.global_entorhinal_surfavg	22.9465
	rs7424096	A	C	0.7411	0.0456312	0.0091372	5.926e-07	31190	without.global_entorhinal_surfavg	24.94
	rs3171927	A	G	0.7058	-0.0447559	0.00878311	3.478e-07	31190	without.global_entorhinal_surfavg	25.966
	rs140984211	A	T	0.9568	0.0967396	0.0196866	8.93e-07	31190	without.global_entorhinal_surfavg	24.1472
	rs62173497	A	C	0.1203	0.0598046	0.0125802	1.997e-06	29833	without.global_entorhinal_surfavg	22.5994
	rs141912254	T	C	0.9752	-0.120897	0.0258873	3.011e-06	30830	without.global_entorhinal_surfavg	21.81
	rs2063453	T	C	0.8463	-0.0562275	0.0111315	4.394e-07	30998	without.global_entorhinal_surfavg	25.5146
	rs10025733	T	G	0.2406	0.0460483	0.00976624	2.417e-06	28671	without.global_entorhinal_surfavg	22.2317
	rs72656074	A	G	0.7046	0.0461307	0.00894121	2.474e-07	30024	without.global_entorhinal_surfavg	26.6188
	rs149328984	A	T	0.1847	0.0548224	0.0104889	1.723e-07	30155	without.global_entorhinal_surfavg	27.3183
	rs62357426	T	G	0.971	0.112439	0.023698	2.089e-06	31597	without.global_entorhinal_surfavg	22.5116
	rs7727904	A	G	0.7717	0.0459979	0.00960227	1.664e-06	30759	without.global_entorhinal_surfavg	22.9472
	rs62416354	A	G	0.0381	0.11765	0.0235351	5.764e-07	24608	without.global_entorhinal_surfavg	24.9893
	rs2490272	T	C	0.6195	0.044185	0.00824315	8.325e-08	31190	without.global_entorhinal_surfavg	28.7318
	rs623815	T	C	0.3075	-0.0406624	0.00882236	4.046e-06	30148	without.global_entorhinal_surfavg	21.243
	rs2270027	A	G	0.8123	-0.04758	0.0102506	3.457e-06	31190	without.global_entorhinal_surfavg	21.545
	rs17164872	T	G	0.3382	-0.0399211	0.00850956	2.718e-06	30830	without.global_entorhinal_surfavg	22.0085
	rs11012387	A	C	0.0927	-0.0680134	0.0148214	4.453e-06	27043	without.global_entorhinal_surfavg	21.0577
	rs7098100	A	G	0.3482	-0.0465658	0.00840051	2.963e-08	31190	without.global_entorhinal_surfavg	30.7272
	rs138332936	A	T	0.0332	0.103257	0.022568	4.755e-06	30566	without.global_entorhinal_surfavg	20.934
	rs8756	A	C	0.5139	-0.0405738	0.00800775	4.035e-07	31190	without.global_entorhinal_surfavg	25.6726
	rs7141150	A	C	0.5203	0.0536934	0.00800879	2.018e-11	31190	without.global_entorhinal_surfavg	44.9478
	rs12443215	A	G	0.9537	0.0991339	0.0205851	1.466e-06	26701	without.global_entorhinal_surfavg	23.192
	rs3743462	A	G	0.844	-0.0607819	0.0122519	7.019e-07	25276	without.global_entorhinal_surfavg	24.6117
	rs12921392	A	G	0.3876	0.0409797	0.00821502	6.096e-07	31190	without.global_entorhinal_surfavg	24.8841
	rs4888640	A	T	0.3432	0.0418557	0.00843004	6.876e-07	31190	without.global_entorhinal_surfavg	24.6519
	rs17698176	T	G	0.7794	-0.0758578	0.0105441	6.292e-13	26107	without.global_entorhinal_surfavg	51.7584
	rs247787	A	G	0.8305	-0.0619633	0.010666	6.278e-09	31190	without.global_entorhinal_surfavg	33.7493
	rs941404	T	G	0.2911	0.041208	0.008811	2.917e-06	31190	without.global_entorhinal_surfavg	21.8732
	rs41298605	T	C	0.0187	0.169766	0.0360095	2.423e-06	20993	without.global_entorhinal_surfavg	22.2264
	rs148487228	T	C	0.9694	-0.111088	0.0235295	2.344e-06	30425	without.global_entorhinal_surfavg	22.2899
	rs147439352	A	G	0.1567	0.0516366	0.01102	3.277e-06	31137	without.global_entorhinal_thickavg	21.9559
	rs1434058	T	C	0.5841	-0.0394006	0.00813027	1.158e-06	31116	without.global_entorhinal_thickavg	23.4852
	rs2013223	T	C	0.4044	-0.0408888	0.00811533	4.86e-07	31497	without.global_entorhinal_thickavg	25.3861
	rs72812170	A	C	0.1168	-0.066768	0.0123998	6.719e-08	31497	without.global_entorhinal_thickavg	28.9941
	rs77556388	A	G	0.0881	-0.088227	0.0172937	3.149e-07	20786	without.global_entorhinal_thickavg	26.0273
	rs79892443	A	T	0.9868	-0.201713	0.043339	3.178e-06	20417	without.global_entorhinal_thickavg	21.6627
	rs17790394	T	C	0.2124	0.0442747	0.00980582	4.819e-06	31066	without.global_entorhinal_thickavg	20.3866
	rs479744	T	G	0.2099	0.0466939	0.00978047	1.916e-06	31497	without.global_entorhinal_thickavg	22.7929
	rs146295155	T	C	0.9475	-0.0809806	0.0178588	4.927e-06	31497	without.global_entorhinal_thickavg	20.5615
	rs80136921	T	C	0.9439	0.0822373	0.0171979	1.965e-06	31904	without.global_entorhinal_thickavg	22.8658
	rs151173926	T	C	0.0139	-0.177524	0.0387377	4.353e-06	24290	without.global_entorhinal_thickavg	21.0014
	rs2187986	A	G	0.4676	-0.0415073	0.00798218	2.736e-07	31497	without.global_entorhinal_thickavg	27.04
	rs9520856	A	G	0.0238	-0.143123	0.0295825	1.198e-06	24570	without.global_entorhinal_thickavg	23.4072
	rs16948960	T	G	0.0523	0.0859992	0.0178903	1.484e-06	31497	without.global_entorhinal_thickavg	23.1074
	rs74025366	T	C	0.0937	-0.0854816	0.0136643	3.969e-10	31497	without.global_entorhinal_thickavg	39.1352
	rs111658633	T	C	0.0652	-0.0850035	0.0161321	1.435e-07	31497	without.global_entorhinal_thickavg	27.7648
	rs10221236	A	G	0.4988	-0.0372812	0.00796608	3.612e-06	31497	without.global_entorhinal_thickavg	21.9024
	rs74979230	A	G	0.1572	-0.0584796	0.0107194	4.877e-08	32816	without.global_frontalpole_surfavg	29.7624
	rs723822	A	T	0.8797	0.0572242	0.0119951	1.838e-06	32816	without.global_frontalpole_surfavg	22.7588
	rs481764	T	C	0.2413	-0.0477245	0.00933827	3.22e-07	31295	without.global_frontalpole_surfavg	26.1186
	rs12741548	T	G	0.9107	0.0642219	0.0136835	2.685e-06	32816	without.global_frontalpole_surfavg	22.0279
	rs4637120	T	C	0.3666	-0.042553	0.00809725	1.474e-07	32816	without.global_frontalpole_surfavg	27.6175
	rs4671626	T	C	0.3473	-0.0386641	0.00819594	2.382e-06	32816	without.global_frontalpole_surfavg	22.2545
	rs7599385	T	G	0.282	-0.0406659	0.00876049	3.448e-06	32157	without.global_frontalpole_surfavg	21.5479
	rs73055580	T	G	0.1406	0.0555379	0.0112254	7.491e-07	32816	without.global_frontalpole_surfavg	24.4778
	rs403351	A	G	0.0861	0.0777156	0.0166234	2.942e-06	22975	without.global_frontalpole_surfavg	21.8564
	rs75571899	A	G	0.9625	0.104848	0.02162	1.236e-06	29615	without.global_frontalpole_surfavg	23.5184
	rs11244824	T	C	0.063	-0.0778746	0.0164546	2.213e-06	31263	without.global_frontalpole_surfavg	22.3984
	rs97411	T	C	0.2135	0.0476026	0.00955028	6.218e-07	32624	without.global_frontalpole_surfavg	24.8444
	rs2681505	T	C	0.2309	0.0433741	0.00931113	3.188e-06	32456	without.global_frontalpole_surfavg	21.6998
	rs113744258	T	G	0.5572	0.036655	0.00790226	3.505e-06	32433	without.global_frontalpole_surfavg	21.5161
	rs75305958	C	G	0.3548	0.0389249	0.0082038	2.093e-06	32433	without.global_frontalpole_surfavg	22.5125
	rs2993557	A	G	0.1047	0.0608213	0.0127452	1.822e-06	32816	without.global_frontalpole_surfavg	22.7728
	rs11642775	A	G	0.313	-0.0403433	0.0084397	1.746e-06	32624	without.global_frontalpole_surfavg	22.8501
	rs147675829	A	C	0.026	-0.12785	0.0246069	2.04e-07	32583	without.global_frontalpole_surfavg	26.9954
	rs4346360	T	C	0.0172	0.145397	0.0311303	3.14e-06	30502	without.global_frontalpole_thickavg	21.8144
	rs9828792	A	G	0.7296	-0.0427282	0.00878523	1.115e-06	32816	without.global_frontalpole_thickavg	23.655
	rs9993206	A	G	0.558	-0.0363927	0.00785752	3.298e-06	32816	without.global_frontalpole_thickavg	21.4515
	rs288872	A	G	0.3641	-0.0379876	0.00810971	2.785e-06	32816	without.global_frontalpole_thickavg	21.9418
	rs56195302	T	C	0.1133	0.0603239	0.012311	1.127e-06	32816	without.global_frontalpole_thickavg	24.01
	rs75970482	A	G	0.8973	0.0586344	0.01294	4.224e-06	32385	without.global_frontalpole_thickavg	20.5322
	rs11761066	T	C	0.1816	-0.046815	0.0101222	4.534e-06	32816	without.global_frontalpole_thickavg	21.3906
	rs73596628	T	C	0.9397	-0.0759678	0.0163931	3.907e-06	32816	without.global_frontalpole_thickavg	21.4753
	rs4936967	T	C	0.3558	-0.0370866	0.00815089	3.903e-06	32816	without.global_frontalpole_thickavg	20.7025
	rs77128055	A	G	0.9313	-0.0705805	0.0154274	4.432e-06	32816	without.global_frontalpole_thickavg	20.9306
	rs71421934	A	T	0.1583	-0.0489296	0.0106905	4.766e-06	32816	without.global_frontalpole_thickavg	20.9482
	rs146986741	T	C	0.0934	0.0611373	0.0134579	4.381e-06	32584	without.global_frontalpole_thickavg	20.6376
	rs8024249	T	C	0.6713	-0.0392732	0.00835601	3.953e-06	32433	without.global_frontalpole_thickavg	22.09
	rs183534437	T	C	0.0181	0.138568	0.0293437	2.141e-06	32653	without.global_frontalpole_thickavg	22.2994
	rs56023709	A	C	0.3872	0.0705589	0.00802766	1.322e-18	32624	without.global_frontalpole_thickavg	77.2548
	rs7222434	A	C	0.3381	-0.037945	0.00824891	3.162e-06	32816	without.global_frontalpole_thickavg	21.16
	rs1808189	T	C	0.8234	-0.0618492	0.01069	4.034e-09	30058	without.global_frontalpole_thickavg	33.4745
	rs6035105	A	G	0.4627	-0.036248	0.00782628	2.983e-06	32816	without.global_frontalpole_thickavg	21.4515
	rs12409429	A	G	0.2899	0.0413555	0.00871809	2.1e-06	31936	without.global_fusiform_surfavg	22.5021
	rs75214089	A	G	0.015	0.157313	0.0344099	4.837e-06	28562	without.global_fusiform_surfavg	20.9007
	rs13428973	T	C	0.4946	0.0369292	0.0078674	2.681e-06	32296	without.global_fusiform_surfavg	22.0331
	rs57415181	C	G	0.1439	-0.0607606	0.0112056	5.883e-08	32296	without.global_fusiform_surfavg	29.402
	rs62172472	A	G	0.2118	0.0526624	0.00983491	8.573e-08	30938	without.global_fusiform_surfavg	28.6722
	rs12630663	T	C	0.5871	-0.0439667	0.00798807	3.71e-08	32296	without.global_fusiform_surfavg	30.2945
	rs2654439	T	C	0.2737	0.0422418	0.00882215	1.683e-06	32296	without.global_fusiform_surfavg	22.9264
	rs34464850	C	G	0.1539	0.0606011	0.0109315	2.962e-08	32104	without.global_fusiform_surfavg	30.7326
	rs12509636	T	C	0.3265	0.0397591	0.00838808	2.137e-06	32296	without.global_fusiform_surfavg	22.4672
	rs75122752	T	C	0.0603	0.0793648	0.016524	1.563e-06	32296	without.global_fusiform_surfavg	23.0688
	rs2802295	A	G	0.3792	-0.0379081	0.00810713	2.927e-06	32296	without.global_fusiform_surfavg	21.864
	rs185867463	C	G	0.0389	-0.112045	0.0226339	7.409e-07	26083	without.global_fusiform_surfavg	24.5057
	rs3807664	A	G	0.6692	-0.0408423	0.00835994	1.032e-06	32296	without.global_fusiform_surfavg	23.8679
	rs10254914	C	G	0.8047	0.046796	0.0099473	2.546e-06	32133	without.global_fusiform_surfavg	22.1313
	rs35629958	A	G	0.0109	-0.21134	0.0446743	2.238e-06	23217	without.global_fusiform_surfavg	22.3793
	rs17740117	A	G	0.8458	0.0530034	0.0108915	1.136e-06	32296	without.global_fusiform_surfavg	23.6826
	rs1163564	T	C	0.7706	-0.0549511	0.00940917	5.217e-09	31916	without.global_fusiform_surfavg	34.1075
	rs7944125	T	C	0.6351	-0.0449316	0.00961866	2.994e-06	23300	without.global_fusiform_surfavg	21.821
	rs7123402	A	T	0.6944	-0.0454138	0.00853793	1.043e-07	32296	without.global_fusiform_surfavg	28.2924
	rs659211	A	C	0.6256	0.0422178	0.00846984	6.21e-07	29734	without.global_fusiform_surfavg	24.8451
	rs73305168	T	C	0.0492	-0.0833713	0.0182482	4.907e-06	32079	without.global_fusiform_surfavg	20.8734
	rs952865	A	C	0.7798	0.0446047	0.0096209	3.548e-06	31439	without.global_fusiform_surfavg	21.4946
	rs7312464	A	G	0.5334	0.0630685	0.0079262	1.764e-15	31916	without.global_fusiform_surfavg	63.3132
	rs7968442	A	G	0.157	-0.0539833	0.0112954	1.76e-06	29589	without.global_fusiform_surfavg	22.8409
	rs11626926	A	G	0.5161	0.0473319	0.0078693	1.803e-09	32296	without.global_fusiform_surfavg	36.1773
	rs16945469	A	C	0.0429	-0.0939098	0.0194115	1.313e-06	32296	without.global_fusiform_surfavg	23.4047
	rs8054332	T	C	0.1276	-0.05411	0.0117896	4.44e-06	32296	without.global_fusiform_surfavg	21.0647
	rs7201451	T	C	0.0194	-0.160119	0.0310598	2.533e-07	27220	without.global_fusiform_surfavg	26.5761
	rs17759041	A	G	0.701	-0.0482359	0.00859048	1.965e-08	32296	without.global_fusiform_surfavg	31.5286
	rs62057153	T	C	0.782	0.128709	0.00992021	1.708e-38	29637	without.global_fusiform_surfavg	168.335
	rs6017708	A	G	0.2767	0.0415006	0.0089397	3.445e-06	31241	without.global_fusiform_surfavg	21.5508
	rs7589627	T	C	0.6018	-0.0439275	0.00805337	1.147e-07	32143	without.global_fusiform_thickavg	29.7521
	rs57410428	T	C	0.3888	-0.0389697	0.00808805	2.779e-06	32143	without.global_fusiform_thickavg	23.2149
	rs34457487	A	G	0.5526	0.0383258	0.00792947	8.256e-07	32143	without.global_fusiform_thickavg	23.3611
	rs9862813	A	G	0.2543	0.043489	0.00942261	3.93e-06	29678	without.global_fusiform_thickavg	21.3018
	rs1017889	A	G	0.182	0.0500668	0.0101585	7.071e-07	32523	without.global_fusiform_thickavg	24.2908
	rs11721741	A	G	0.7575	-0.0443196	0.00914532	8.637e-07	32523	without.global_fusiform_thickavg	23.4852
	rs34764062	A	G	0.0099	0.211406	0.0420145	5.871e-07	28874	without.global_fusiform_thickavg	25.3185
	rs3110821	A	C	0.5163	0.034941	0.00784389	3.992e-06	32523	without.global_fusiform_thickavg	19.843
	rs73692343	T	C	0.9728	0.122452	0.0251184	1.304e-06	29928	without.global_fusiform_thickavg	23.7656
	rs9932700	T	C	0.3851	-0.0382611	0.00805496	1.481e-06	32523	without.global_fusiform_thickavg	22.5625
	rs2106785	T	C	0.2171	0.0614421	0.0105935	1.328e-08	26182	without.global_fusiform_thickavg	33.64
	rs2847348	A	G	0.3669	0.0428788	0.00813219	3.395e-07	32523	without.global_fusiform_thickavg	27.8017
	rs8130477	T	G	0.5943	0.0449868	0.00798152	2.82e-08	32523	without.global_fusiform_thickavg	31.7686
	rs12031188	T	C	0.6672	-0.0436259	0.00834462	1.713e-07	32313	without.global_inferiorparietal_surfavg	27.3323
	rs305417	A	C	0.1299	0.0544548	0.0116878	3.176e-06	32364	without.global_inferiorparietal_surfavg	21.7074
	rs3008449	A	G	0.4943	-0.0444514	0.00791691	1.968e-08	31884	without.global_inferiorparietal_surfavg	31.5253
	rs72725449	A	G	0.958	0.106944	0.0209883	3.48e-07	28186	without.global_inferiorparietal_surfavg	25.9632
	rs10927043	T	C	0.1829	0.0551576	0.0101711	5.861e-08	32313	without.global_inferiorparietal_surfavg	29.4086
	rs628507	T	C	0.2121	0.0521977	0.00961847	5.737e-08	32313	without.global_inferiorparietal_surfavg	29.4503
	rs62173497	A	C	0.121	0.0588457	0.0123193	1.782e-06	30955	without.global_inferiorparietal_surfavg	22.8169
	rs74568017	T	C	0.9422	-0.0817248	0.0168506	1.235e-06	32313	without.global_inferiorparietal_surfavg	23.522
	rs111242991	T	C	0.4205	0.0428453	0.00796537	7.493e-08	32313	without.global_inferiorparietal_surfavg	28.9331
	rs2063453	T	C	0.8463	-0.0638294	0.0109339	5.292e-09	32121	without.global_inferiorparietal_surfavg	34.0794
	rs11938781	T	C	0.8348	0.052592	0.0105888	6.809e-07	32313	without.global_inferiorparietal_surfavg	24.6686
	rs12643660	T	G	0.6258	-0.044239	0.00812533	5.192e-08	32313	without.global_inferiorparietal_surfavg	29.6435
	rs62399042	C	G	0.9119	0.0685441	0.013786	6.627e-07	32724	without.global_inferiorparietal_surfavg	24.7207
	rs858993	A	G	0.8794	0.0556269	0.0119993	3.555e-06	32724	without.global_inferiorparietal_surfavg	21.4911
	rs11759026	A	G	0.7608	-0.057209	0.00925445	6.34e-10	32044	without.global_inferiorparietal_surfavg	38.2144
	rs929387	A	G	0.3276	0.0441176	0.00837795	1.395e-07	32313	without.global_inferiorparietal_surfavg	27.7299
	rs10275919	C	G	0.8058	0.0493241	0.00994045	6.98e-07	32313	without.global_inferiorparietal_surfavg	24.621
	rs7802594	A	G	0.3721	0.0463741	0.00813423	1.19e-08	32313	without.global_inferiorparietal_surfavg	32.5026
	rs77087078	A	G	0.219	-0.0448306	0.00950852	2.419e-06	32313	without.global_inferiorparietal_surfavg	22.2292
	rs4877317	T	C	0.3511	0.0384413	0.00823871	3.073e-06	32313	without.global_inferiorparietal_surfavg	21.7709
	rs4917384	T	C	0.321	0.0499137	0.00842144	3.086e-09	32313	without.global_inferiorparietal_surfavg	35.1291
	rs148683230	A	G	0.1498	0.0601926	0.0110177	4.676e-08	32313	without.global_inferiorparietal_surfavg	29.847
	rs140301686	T	C	0.0269	0.126658	0.0248923	3.614e-07	30803	without.global_inferiorparietal_surfavg	25.8903
	rs10830949	T	C	0.3316	-0.0434939	0.00835222	1.915e-07	32313	without.global_inferiorparietal_surfavg	27.1176
	rs2066827	T	G	0.7685	0.0551439	0.0106952	2.524e-07	24545	without.global_inferiorparietal_surfavg	26.5838
	rs1389799	A	G	0.6395	0.0573727	0.00818667	2.415e-12	32313	without.global_inferiorparietal_surfavg	49.113
	rs8756	A	C	0.5126	-0.0551198	0.00786408	2.399e-12	32313	without.global_inferiorparietal_surfavg	49.127
	rs56319902	T	C	0.2185	-0.0939621	0.00992397	2.848e-21	29644	without.global_inferiorparietal_surfavg	89.6469
	rs11079849	T	C	0.3249	0.0395023	0.00839658	2.545e-06	32313	without.global_inferiorparietal_surfavg	22.133
	rs12150907	A	G	0.1922	-0.0455841	0.00998024	4.936e-06	32313	without.global_inferiorparietal_surfavg	20.8615
	rs68175985	A	G	0.1611	0.0550859	0.0112293	9.317e-07	29318	without.global_inferiorparietal_surfavg	24.0645
	rs6022786	A	G	0.4118	-0.0519243	0.00798767	8.002e-11	32313	without.global_inferiorparietal_surfavg	42.2573
	rs17814764	A	G	0.0204	-0.134807	0.0292215	3.963e-06	29282	without.global_inferiorparietal_surfavg	21.2824
	rs1180331	A	G	0.4583	0.0378045	0.00787594	1.968e-06	32447	without.global_inferiorparietal_thickavg	23.04
	rs2002058	T	C	0.1882	0.0531049	0.0100053	5.985e-08	32666	without.global_inferiorparietal_thickavg	28.1716
	rs4271249	T	G	0.5851	0.0399406	0.00798813	8.279e-07	32255	without.global_inferiorparietal_thickavg	25
	rs76162469	T	C	0.9265	-0.071168	0.0151421	3.249e-06	32003	without.global_inferiorparietal_thickavg	22.09
	rs11687413	T	C	0.3531	-0.0396455	0.00825948	3.109e-06	32066	without.global_inferiorparietal_thickavg	23.04
	rs2005285	A	G	0.5887	0.03828	0.007975	2.205e-06	32447	without.global_inferiorparietal_thickavg	23.04
	rs11692435	A	G	0.0915	-0.0798425	0.0144477	6.617e-08	28787	without.global_inferiorparietal_thickavg	30.5402
	rs57296469	T	C	0.5802	-0.0396833	0.00823616	1.062e-06	30241	without.global_inferiorparietal_thickavg	23.2149
	rs12491066	T	C	0.9082	0.0611612	0.0135914	4.707e-06	32447	without.global_inferiorparietal_thickavg	20.25
	rs630934	A	C	0.4956	-0.0353212	0.00784915	2.527e-06	32447	without.global_inferiorparietal_thickavg	20.25
	rs56753981	C	G	0.1362	0.056199	0.0117081	2.165e-06	30982	without.global_inferiorparietal_thickavg	23.04
	rs6812533	T	C	0.7477	-0.0476363	0.00903447	2.185e-07	32447	without.global_inferiorparietal_thickavg	27.8017
	rs1912961	A	G	0.6191	0.0387893	0.00808111	2.821e-06	32447	without.global_inferiorparietal_thickavg	23.04
	rs10008957	A	G	0.6437	-0.043426	0.00819358	2.928e-07	32447	without.global_inferiorparietal_thickavg	28.09
	rs71636245	A	G	0.0385	0.0949504	0.0203968	2.123e-06	32447	without.global_inferiorparietal_thickavg	21.6706
	rs7765563	T	G	0.164	-0.0497308	0.0105984	2.747e-06	32447	without.global_inferiorparietal_thickavg	22.0178
	rs7804353	T	C	0.0199	-0.131643	0.0287495	4.973e-06	30997	without.global_inferiorparietal_thickavg	20.9668
	rs194833	T	G	0.4793	-0.0395075	0.0079015	8.499e-07	32066	without.global_inferiorparietal_thickavg	25
	rs149876466	T	C	0.0286	-0.106266	0.0236147	4.795e-06	32255	without.global_inferiorparietal_thickavg	20.25
	rs2980497	T	C	0.3712	-0.0446695	0.00812173	7.465e-08	32447	without.global_inferiorparietal_thickavg	30.25
	rs3200031	T	C	0.0767	0.0776074	0.0147454	7.776e-08	32447	without.global_inferiorparietal_thickavg	27.7008
	rs7824177	A	G	0.8392	0.051887	0.0106826	5.559e-07	32447	without.global_inferiorparietal_thickavg	23.5918
	rs11024327	A	G	0.1717	-0.0480283	0.0104061	3.655e-06	32447	without.global_inferiorparietal_thickavg	21.3018
	rs116967323	A	G	0.0149	-0.165202	0.0348919	1.902e-06	27960	without.global_inferiorparietal_thickavg	22.4173
	rs1558801	A	C	0.6159	0.0373518	0.00830041	4.148e-06	30659	without.global_inferiorparietal_thickavg	20.25
	rs6491653	A	G	0.1814	-0.0462197	0.010184	4.281e-06	32447	without.global_inferiorparietal_thickavg	20.5976
	rs932784	A	T	0.0301	-0.107757	0.0235719	3.645e-06	30805	without.global_inferiorparietal_thickavg	20.898
	rs4904653	A	C	0.7078	0.0393334	0.00874076	2.82e-06	31625	without.global_inferiorparietal_thickavg	20.25
	rs12882130	C	G	0.6262	-0.039607	0.00822031	8.82e-07	31590	without.global_inferiorparietal_thickavg	23.2149
	rs882504	T	C	0.0505	-0.0951524	0.0201838	2.88e-06	25576	without.global_inferiorparietal_thickavg	22.2245
	rs11656696	A	C	0.4266	0.0382984	0.00797882	3.249e-06	32087	without.global_inferiorparietal_thickavg	23.04
	rs117259038	T	C	0.0253	0.149642	0.0287489	2.58e-07	24507	without.global_inferiorparietal_thickavg	27.0934
	rs2316766	T	G	0.2089	0.0722533	0.010838	6.149e-12	25715	without.global_inferiorparietal_thickavg	44.4444
	rs4552096	T	C	0.4291	-0.0372651	0.00792874	3.706e-06	32447	without.global_inferiorparietal_thickavg	22.09
	rs79928268	A	G	0.884	-0.0594144	0.0127854	2.575e-06	29809	without.global_inferiorparietal_thickavg	21.5952
	rs680117	T	G	0.1178	0.0560066	0.0122655	4.967e-06	31962	without.global_inferiortemporal_surfavg	20.8502
	rs11161771	A	G	0.3239	0.0388887	0.0084273	3.939e-06	32130	without.global_inferiortemporal_surfavg	21.2946
	rs2932537	A	G	0.1894	0.0504138	0.0100343	5.056e-07	32322	without.global_inferiortemporal_surfavg	25.2421
	rs115754292	T	C	0.0672	0.0917935	0.0157483	5.583e-09	32130	without.global_inferiortemporal_surfavg	33.9746
	rs9309013	A	G	0.3412	-0.0433612	0.00834192	2.015e-07	31940	without.global_inferiortemporal_surfavg	27.019
	rs10496091	A	G	0.2775	-0.0412211	0.00878114	2.675e-06	32322	without.global_inferiortemporal_surfavg	22.0362
	rs4666774	C	G	0.6808	-0.0400352	0.00869844	4.173e-06	30390	without.global_inferiortemporal_surfavg	21.1837
	rs75121075	T	C	0.9408	0.0881103	0.0191688	4.296e-06	24413	without.global_inferiortemporal_surfavg	21.1283
[truncated: 1,784 more rows]

## Sheet: S4
Exposure	Outcome	nSNP	IVW				MR-Egger			Weighted Median			Q-test P-value of IVW method	Q-test P-value of MR-Egger method	MR-Egger intercept test P-value
			Beta	95%CI	P.FDR	P	Beta	95%CI	P.FDR	Beta	95%CI	P.FDR
FD	with.global_superiorfrontal_thickavg	7	0.107	(0.062, 0.153)	0.00117785	0	0.055	(-0.107, 0.216)	0.993725	0.102	(0.006, 0.198)	0.976097	0.89	0.879	0.502
FD	without.global_rostralanteriorcingulate_thickavg	9	-0.112	(-0.163, -0.06)	0.00314759	0	-0.071	(-0.231, 0.09)	0.993725	-0.124	(-0.209, -0.04)	0.976097	0.753	0.691	0.601
FD	with.global_rostralanteriorcingulate_thickavg	9	-0.142	(-0.209, -0.074)	0.00362291	0	-0.102	(-0.277, 0.073)	0.993725	-0.125	(-0.219, -0.03)	0.976097	0.371	0.299	0.642
IBS	without.global_cuneus_surfavg	9	-0.099	(-0.158, -0.041)	0.0549437	0.001	-0.087	(-0.332, 0.157)	0.993725	-0.104	(-0.203, -0.005)	0.976097	0.765	0.67	0.922
FD	without.global_superiorfrontal_thickavg	6	0.111	(0.033, 0.189)	0.235176	0.005	0.167	(-0.029, 0.364)	0.993725	0.106	(0.002, 0.209)	0.976097	0.402	0.323	0.57
IBS	with.global_rostralanteriorcingulate_surfavg	9	-0.046	(-0.078, -0.014)	0.235176	0.005	-0.111	(-0.353, 0.132)	0.993725	-0.054	(-0.145, 0.038)	0.976097	0.992	0.99	0.602
FD	with.global_rostralanteriorcingulate_surfavg	9	0.056	(0.015, 0.097)	0.315981	0.008	0.118	(-0.042, 0.278)	0.993725	0.065	(-0.011, 0.142)	0.976097	0.921	0.927	0.428
IBS	without.global_pericalcarine_surfavg	9	-0.113	(-0.197, -0.028)	0.315997	0.009	-0.094	(-0.394, 0.206)	0.993725	-0.09	(-0.193, 0.013)	0.976097	0.239	0.169	0.902
FD	with.global_transversetemporal_surfavg	8	0.093	(0.022, 0.165)	0.33357	0.011	0.15	(-0.027, 0.326)	0.993725	0.078	(-0.014, 0.17)	0.976097	0.348	0.299	0.515
FD	without.global_caudalanteriorcingulate_surfavg	9	-0.038	(-0.068, -0.008)	0.389287	0.014	-0.078	(-0.238, 0.081)	0.993725	-0.026	(-0.108, 0.056)	0.976097	0.988	0.984	0.605
IBS	without.global_posteriorcingulate_surfavg	9	-0.099	(-0.18, -0.018)	0.422148	0.017	-0.067	(-0.353, 0.219)	0.993725	-0.069	(-0.166, 0.027)	0.976097	0.278	0.203	0.823
FD	with.global_insula_thickavg	9	-0.062	(-0.114, -0.01)	0.43163	0.02	-0.008	(-0.17, 0.153)	0.993725	-0.076	(-0.163, 0.012)	0.976097	0.753	0.717	0.499
FD	with.global_precuneus_thickavg	8	0.061	(0.01, 0.113)	0.43163	0.02	0.048	(-0.112, 0.208)	0.993725	0.069	(-0.021, 0.158)	0.976097	0.77	0.67	0.862
IBS	without.global_rostralanteriorcingulate_surfavg	9	-0.092	(-0.171, -0.012)	0.456705	0.024	-0.141	(-0.421, 0.138)	0.993725	-0.087	(-0.188, 0.013)	0.976097	0.31	0.237	0.725
IBS	with.global_postcentral_thickavg	7	0.072	(0.009, 0.135)	0.456705	0.025	-0.056	(-0.317, 0.204)	0.993725	0.068	(-0.043, 0.178)	0.976097	0.752	0.792	0.354
FD	without.global_precentral_surfavg	9	-0.047	(-0.089, -0.005)	0.456705	0.026	-0.139	(-0.303, 0.024)	0.993725	-0.081	(-0.164, 0.003)	0.976097	0.925	0.976	0.264
IBS	without.global_superiorparietal_surfavg	9	-0.086	(-0.165, -0.007)	0.532569	0.033	-0.143	(-0.419, 0.134)	0.993725	-0.098	(-0.204, 0.007)	0.976097	0.335	0.263	0.686
FD	with.global_parstriangularis_thickavg	8	-0.054	(-0.105, -0.003)	0.532569	0.036	0.015	(-0.149, 0.18)	0.993725	-0.051	(-0.139, 0.037)	0.976097	0.799	0.809	0.397
IBS	with.global_postcentral_surfavg	9	0.04	(0.001, 0.079)	0.532569	0.042	0.06	(-0.187, 0.307)	0.993725	0.014	(-0.082, 0.11)	0.994468	0.976	0.953	0.874
FD	without.global_precuneus_thickavg	9	0.071	(0.002, 0.14)	0.532569	0.043	0.105	(-0.075, 0.285)	0.993725	0.067	(-0.024, 0.158)	0.976097	0.344	0.269	0.702
FD	without.global_rostralmiddlefrontal_surfavg	9	-0.048	(-0.096, -0.001)	0.532569	0.048	-0.069	(-0.229, 0.091)	0.993725	-0.029	(-0.115, 0.057)	0.976097	0.829	0.753	0.791
FD	without.global_lingual_thickavg	9	0.059	(-0.001, 0.118)	0.532569	0.053	-0.058	(-0.22, 0.104)	0.993725	0.032	(-0.056, 0.12)	0.976097	0.594	0.769	0.166
FD	without.global_posteriorcingulate_surfavg	9	-0.052	(-0.105, 0.001)	0.532569	0.053	-0.085	(-0.245, 0.074)	0.993725	-0.056	(-0.139, 0.027)	0.976097	0.729	0.652	0.669
IBS	without.global_medialorbitofrontal_surfavg	9	-0.096	(-0.196, 0.003)	0.532569	0.057	-0.002	(-0.346, 0.342)	0.993725	-0.05	(-0.164, 0.064)	0.976097	0.067	0.051	0.591
FD	without.global_superiorparietal_thickavg	9	0.051	(-0.002, 0.103)	0.532569	0.059	0.087	(-0.075, 0.249)	0.993725	0.06	(-0.027, 0.147)	0.976097	0.743	0.671	0.647
IBS	without.global_fusiform_surfavg	9	-0.088	(-0.18, 0.003)	0.532569	0.059	0.083	(-0.213, 0.379)	0.993725	-0.057	(-0.166, 0.053)	0.976097	0.136	0.174	0.272
FD	without.global_entorhinal_thickavg	9	0.067	(-0.003, 0.138)	0.532569	0.062	0.109	(-0.074, 0.292)	0.993725	0.106	(0.013, 0.199)	0.976097	0.335	0.269	0.64
IBS	without.global_lateralorbitofrontal_surfavg	9	-0.095	(-0.195, 0.005)	0.532569	0.062	-0.028	(-0.376, 0.321)	0.993725	-0.067	(-0.174, 0.04)	0.976097	0.062	0.042	0.703
FD	without.global_caudalmiddlefrontal_surfavg	9	-0.065	(-0.134, 0.004)	0.532569	0.063	-0.196	(-0.356, -0.036)	0.993725	-0.022	(-0.113, 0.069)	0.976097	0.346	0.555	0.123
FD	without.global_inferiorparietal_surfavg	9	-0.078	(-0.161, 0.004)	0.532569	0.063	-0.246	(-0.416, -0.077)	0.993725	-0.096	(-0.193, 0)	0.976097	0.117	0.35	0.071
FD	with.global_entorhinal_thickavg	9	0.055	(-0.003, 0.113)	0.532569	0.064	0.081	(-0.082, 0.243)	0.993725	0.106	(0.018, 0.194)	0.976097	0.625	0.529	0.747
FD	without.global_postcentral_surfavg	9	-0.054	(-0.111, 0.003)	0.532569	0.065	-0.202	(-0.366, -0.037)	0.993725	-0.049	(-0.136, 0.039)	0.976097	0.657	0.948	0.095
IBS	with.global_medialorbitofrontal_surfavg	9	-0.036	(-0.076, 0.003)	0.532569	0.069	0.062	(-0.181, 0.304)	0.993725	-0.03	(-0.125, 0.064)	0.976097	0.971	0.979	0.434
FD	with.global_middletemporal_thickavg	9	-0.056	(-0.117, 0.005)	0.532569	0.071	-0.146	(-0.309, 0.018)	0.993725	-0.073	(-0.164, 0.017)	0.976097	0.56	0.611	0.278
FD	with.global_parahippocampal_thickavg	9	-0.06	(-0.124, 0.005)	0.532569	0.071	-0.082	(-0.251, 0.087)	0.993725	-0.056	(-0.142, 0.03)	0.976097	0.457	0.362	0.788
FD	without.global_bankssts_surfavg	9	-0.054	(-0.113, 0.005)	0.532569	0.073	-0.146	(-0.311, 0.019)	0.993725	-0.022	(-0.113, 0.069)	0.976097	0.631	0.695	0.271
FD	Full_Thickness	8	0.061	(-0.006, 0.127)	0.532569	0.075	0.116	(-0.045, 0.278)	0.993725	0.023	(-0.073, 0.118)	0.976097	0.465	0.414	0.481
IBS	with.global_pericalcarine_surfavg	9	-0.077	(-0.163, 0.008)	0.532569	0.075	-0.089	(-0.391, 0.213)	0.993725	-0.067	(-0.166, 0.033)	0.976097	0.231	0.162	0.939
FD	without.global_frontalpole_surfavg	9	-0.041	(-0.087, 0.004)	0.532569	0.077	-0.052	(-0.211, 0.108)	0.993725	-0.045	(-0.128, 0.039)	0.976097	0.861	0.787	0.892
IBS	with.global_pericalcarine_thickavg	9	0.073	(-0.008, 0.154)	0.532569	0.077	0.087	(-0.202, 0.375)	0.993725	0.089	(-0.015, 0.194)	0.976097	0.325	0.239	0.925
IBS	with.global_posteriorcingulate_surfavg	9	-0.052	(-0.11, 0.007)	0.551623	0.082	-0.019	(-0.261, 0.224)	0.993725	-0.043	(-0.145, 0.059)	0.976097	0.753	0.664	0.788
FD	without.global_lingual_surfavg	9	-0.047	(-0.101, 0.007)	0.578885	0.09	-0.165	(-0.325, -0.004)	0.993725	-0.056	(-0.145, 0.034)	0.976097	0.705	0.885	0.159
IBS	without.global_parstriangularis_surfavg	9	-0.068	(-0.146, 0.011)	0.578885	0.09	0.03	(-0.237, 0.296)	0.993725	-0.076	(-0.173, 0.022)	0.976097	0.33	0.294	0.476
IBS	with.global_bankssts_thickavg	6	-0.112	(-0.242, 0.018)	0.578885	0.092	-0.065	(-0.455, 0.326)	0.993725	-0.143	(-0.281, -0.005)	0.976097	0.106	0.063	0.813
IBS	with.global_superiortemporal_thickavg	8	-0.09	(-0.196, 0.016)	0.578885	0.096	-0.098	(-0.47, 0.273)	0.993725	-0.079	(-0.199, 0.04)	0.976097	0.097	0.06	0.964
FD	Full_SurfArea	9	-0.058	(-0.128, 0.011)	0.578885	0.102	-0.2	(-0.361, -0.039)	0.993725	-0.08	(-0.17, 0.011)	0.976097	0.336	0.596	0.101
IBS	without.global_inferiortemporal_surfavg	9	-0.083	(-0.183, 0.017)	0.578885	0.102	0.004	(-0.343, 0.351)	0.993725	-0.066	(-0.169, 0.036)	0.976097	0.067	0.049	0.622
IBS	with.global_temporalpole_surfavg	9	0.031	(-0.006, 0.068)	0.578885	0.104	-0.004	(-0.25, 0.241)	0.993725	0.037	(-0.052, 0.127)	0.976097	0.98	0.963	0.775
IBS	without.global_middletemporal_surfavg	9	-0.075	(-0.165, 0.016)	0.578885	0.105	-0.055	(-0.375, 0.266)	0.993725	-0.045	(-0.15, 0.06)	0.976097	0.169	0.115	0.9
IBS	without.global_postcentral_thickavg	9	0.051	(-0.011, 0.112)	0.578885	0.107	0.061	(-0.187, 0.309)	0.993725	0.044	(-0.054, 0.141)	0.976097	0.716	0.614	0.932
IBS	without.global_supramarginal_surfavg	9	-0.092	(-0.204, 0.02)	0.578885	0.107	0.019	(-0.368, 0.405)	0.993725	-0.042	(-0.151, 0.068)	0.976097	0.022	0.017	0.575
IBS	without.global_pericalcarine_thickavg	9	0.067	(-0.015, 0.15)	0.584345	0.11	0.106	(-0.187, 0.399)	0.993725	0.09	(-0.018, 0.199)	0.976097	0.295	0.219	0.794
IBS	Full_SurfArea	8	-0.074	(-0.166, 0.018)	0.590906	0.113	-0.016	(-0.337, 0.305)	0.993725	-0.08	(-0.188, 0.028)	0.976097	0.176	0.125	0.722
FD	with.global_bankssts_thickavg	9	-0.057	(-0.128, 0.014)	0.598881	0.117	-0.031	(-0.217, 0.155)	0.993725	-0.038	(-0.13, 0.053)	0.976097	0.343	0.261	0.773
FD	without.global_isthmuscingulate_surfavg	9	-0.037	(-0.084, 0.01)	0.599815	0.12	-0.108	(-0.267, 0.051)	0.993725	-0.025	(-0.107, 0.058)	0.976097	0.845	0.865	0.369
FD	without.global_caudalmiddlefrontal_thickavg	9	0.042	(-0.012, 0.096)	0.599815	0.124	0.064	(-0.097, 0.224)	0.993725	0.037	(-0.049, 0.123)	0.976097	0.702	0.607	0.786
FD	without.global_superiorfrontal_surfavg	9	-0.041	(-0.093, 0.011)	0.599815	0.124	-0.067	(-0.228, 0.093)	0.993725	-0.036	(-0.123, 0.051)	0.976097	0.744	0.659	0.735
IBS	without.global_inferiorparietal_surfavg	9	-0.08	(-0.183, 0.023)	0.599815	0.127	-0.045	(-0.409, 0.318)	0.993725	-0.006	(-0.107, 0.095)	0.99619	0.051	0.031	0.85
FD	without.global_middletemporal_surfavg	9	-0.069	(-0.158, 0.02)	0.599815	0.128	-0.182	(-0.396, 0.032)	0.993725	-0.066	(-0.16, 0.028)	0.976097	0.075	0.099	0.293
FD	with.global_caudalanteriorcingulate_thickavg	9	-0.051	(-0.118, 0.015)	0.602094	0.133	-0.02	(-0.194, 0.153)	0.993725	-0.064	(-0.15, 0.023)	0.976097	0.395	0.312	0.715
FD	without.global_rostralmiddlefrontal_thickavg	7	0.048	(-0.015, 0.111)	0.602094	0.134	0.094	(-0.071, 0.259)	0.993725	0.065	(-0.034, 0.164)	0.976097	0.628	0.551	0.569
IBS	with.global_rostralmiddlefrontal_surfavg	9	0.052	(-0.017, 0.121)	0.602094	0.14	-0.004	(-0.246, 0.239)	0.993725	0.069	(-0.029, 0.166)	0.976097	0.529	0.445	0.651
FD	without.global_supramarginal_thickavg	9	0.053	(-0.018, 0.123)	0.602094	0.142	0.146	(-0.023, 0.316)	0.993725	0.046	(-0.047, 0.138)	0.976097	0.339	0.376	0.274
IBS	with.global_precentral_surfavg	9	0.044	(-0.015, 0.102)	0.602094	0.142	-0.032	(-0.278, 0.214)	0.993725	0.011	(-0.092, 0.115)	0.99619	0.768	0.721	0.546
IBS	with.global_supramarginal_surfavg	9	-0.059	(-0.137, 0.02)	0.602094	0.143	0.076	(-0.18, 0.333)	0.993725	-0.061	(-0.164, 0.042)	0.976097	0.357	0.372	0.316
FD	with.global_inferiorparietal_surfavg	9	-0.048	(-0.112, 0.016)	0.602094	0.145	-0.164	(-0.325, -0.004)	0.993725	-0.043	(-0.132, 0.046)	0.976097	0.465	0.629	0.163
FD	without.global_paracentral_surfavg	9	-0.026	(-0.061, 0.009)	0.602094	0.146	-0.014	(-0.174, 0.146)	0.993725	-0.037	(-0.12, 0.046)	0.976097	0.969	0.941	0.877
FD	without.global_inferiortemporal_surfavg	9	-0.057	(-0.134, 0.02)	0.602488	0.149	-0.179	(-0.356, -0.002)	0.993725	-0.096	(-0.189, -0.003)	0.976097	0.193	0.291	0.183
IBS	without.global_frontalpole_surfavg	9	-0.065	(-0.155, 0.024)	0.602488	0.152	-0.13	(-0.442, 0.182)	0.993725	-0.029	(-0.13, 0.073)	0.976097	0.153	0.112	0.682
FD	without.global_precuneus_surfavg	9	-0.051	(-0.12, 0.019)	0.602488	0.154	-0.137	(-0.306, 0.031)	0.993725	-0.066	(-0.155, 0.022)	0.976097	0.325	0.346	0.307
FD	with.global_supramarginal_surfavg	9	0.029	(-0.011, 0.07)	0.602488	0.155	0.091	(-0.071, 0.253)	0.993725	0.049	(-0.037, 0.135)	0.976097	0.935	0.94	0.441
FD	without.global_medialorbitofrontal_surfavg	9	-0.06	(-0.142, 0.023)	0.604858	0.159	-0.108	(-0.322, 0.107)	0.993725	-0.053	(-0.146, 0.04)	0.976097	0.113	0.084	0.647
IBS	without.global_entorhinal_surfavg	9	-0.033	(-0.079, 0.013)	0.604858	0.161	0.123	(-0.126, 0.373)	0.993725	-0.052	(-0.143, 0.04)	0.976097	0.935	0.987	0.239
FD	with.global_postcentral_thickavg	9	-0.036	(-0.087, 0.015)	0.604858	0.162	-0.052	(-0.216, 0.112)	0.993725	-0.031	(-0.118, 0.057)	0.976097	0.793	0.706	0.841
FD	without.global_inferiorparietal_thickavg	9	0.039	(-0.016, 0.094)	0.607769	0.168	0.053	(-0.108, 0.215)	0.993725	0.047	(-0.04, 0.133)	0.976097	0.677	0.576	0.854
IBS	without.global_parsorbitalis_surfavg	9	-0.071	(-0.172, 0.03)	0.607769	0.168	-0.042	(-0.4, 0.315)	0.993725	-0.015	(-0.123, 0.092)	0.994468	0.055	0.034	0.872
IBS	without.global_caudalanteriorcingulate_surfavg	9	-0.052	(-0.127, 0.023)	0.607769	0.172	0.044	(-0.209, 0.296)	0.993725	-0.007	(-0.106, 0.093)	0.99619	0.405	0.366	0.463
IBS	with.global_isthmuscingulate_surfavg	9	0.042	(-0.019, 0.104)	0.607769	0.173	-0.027	(-0.272, 0.217)	0.993725	0.014	(-0.085, 0.113)	0.994468	0.703	0.641	0.576
IBS	with.global_insula_thickavg	9	-0.045	(-0.111, 0.02)	0.607769	0.176	-0.143	(-0.389, 0.103)	0.993725	-0.086	(-0.184, 0.012)	0.976097	0.613	0.582	0.443
IBS	without.global_lingual_surfavg	9	-0.048	(-0.117, 0.021)	0.607769	0.176	-0.111	(-0.356, 0.135)	0.993725	-0.037	(-0.13, 0.056)	0.976097	0.539	0.46	0.614
FD	without.global_superiortemporal_surfavg	9	-0.04	(-0.099, 0.019)	0.615466	0.181	-0.079	(-0.244, 0.087)	0.993725	-0.02	(-0.111, 0.071)	0.976097	0.637	0.559	0.632
FD	without.global_parsopercularis_thickavg	9	0.044	(-0.022, 0.111)	0.642593	0.191	0.146	(-0.015, 0.306)	0.993725	0.034	(-0.054, 0.122)	0.976097	0.403	0.485	0.218
IBS	with.global_precuneus_surfavg	9	0.031	(-0.016, 0.077)	0.643696	0.194	0.023	(-0.218, 0.265)	0.993725	0.019	(-0.072, 0.11)	0.976097	0.919	0.864	0.951
FD	without.global_fusiform_surfavg	9	-0.043	(-0.109, 0.023)	0.656505	0.2	-0.111	(-0.275, 0.053)	0.993725	-0.021	(-0.114, 0.072)	0.976097	0.422	0.399	0.402
FD	without.global_paracentral_thickavg	9	0.039	(-0.021, 0.099)	0.667536	0.208	0.087	(-0.073, 0.248)	0.993725	0.041	(-0.043, 0.125)	0.976097	0.556	0.494	0.537
IBS	without.global_paracentral_surfavg	9	-0.062	(-0.16, 0.035)	0.667536	0.208	-0.098	(-0.441, 0.245)	0.993725	-0.064	(-0.163, 0.036)	0.976097	0.082	0.053	0.838
IBS	with.global_middletemporal_thickavg	9	0.031	(-0.018, 0.079)	0.67547	0.216	-0.045	(-0.292, 0.202)	0.993725	0.035	(-0.063, 0.132)	0.976097	0.907	0.886	0.547
IBS	without.global_superiorfrontal_surfavg	8	-0.062	(-0.159, 0.036)	0.67547	0.217	-0.056	(-0.4, 0.288)	0.993725	-0.005	(-0.114, 0.104)	0.99619	0.108	0.067	0.975
FD	without.global_frontalpole_thickavg	9	0.035	(-0.021, 0.09)	0.67547	0.219	0.003	(-0.158, 0.164)	0.993725	0.013	(-0.072, 0.099)	0.992871	0.675	0.59	0.685
IBS	without.global_postcentral_surfavg	9	-0.059	(-0.154, 0.036)	0.67547	0.221	0.005	(-0.326, 0.336)	0.993725	-0.077	(-0.189, 0.034)	0.976097	0.124	0.088	0.702
FD	without.global_parsopercularis_surfavg	9	-0.051	(-0.132, 0.031)	0.67547	0.223	-0.105	(-0.314, 0.105)	0.993725	-0.06	(-0.155, 0.034)	0.976097	0.128	0.1	0.597
IBS	with.global_insula_surfavg	9	0.027	(-0.018, 0.073)	0.70712	0.237	0.003	(-0.242, 0.248)	0.993725	0.04	(-0.055, 0.134)	0.976097	0.933	0.887	0.845
FD	without.global_insula_surfavg	9	-0.043	(-0.114, 0.029)	0.70712	0.241	-0.116	(-0.294, 0.062)	0.993725	-0.047	(-0.136, 0.042)	0.976097	0.295	0.281	0.405
IBS	without.global_lateraloccipital_surfavg	9	-0.048	(-0.128, 0.032)	0.70712	0.241	-0.237	(-0.479, 0.005)	0.993725	-0.032	(-0.136, 0.072)	0.976097	0.301	0.438	0.151
IBS	without.global_transversetemporal_surfavg	9	-0.065	(-0.174, 0.044)	0.70712	0.243	0.047	(-0.326, 0.421)	0.993725	-0.069	(-0.188, 0.049)	0.976097	0.024	0.019	0.556
FD	with.global_lingual_thickavg	9	0.04	(-0.028, 0.108)	0.719573	0.25	-0.11	(-0.271, 0.051)	0.993725	0.025	(-0.064, 0.115)	0.976097	0.377	0.707	0.086
FD	without.global_pericalcarine_thickavg	9	0.035	(-0.026, 0.095)	0.737037	0.26	-0.021	(-0.184, 0.143)	0.993725	0.015	(-0.071, 0.101)	0.99286	0.576	0.526	0.492
IBS	without.global_superiorfrontal_thickavg	9	0.047	(-0.035, 0.13)	0.737037	0.262	0.202	(-0.064, 0.468)	0.993725	0.013	(-0.086, 0.111)	0.99619	0.264	0.306	0.272
IBS	with.global_cuneus_surfavg	9	-0.055	(-0.15, 0.041)	0.737364	0.264	-0.087	(-0.424, 0.249)	0.993725	-0.05	(-0.149, 0.049)	0.976097	0.098	0.064	0.847
FD	without.global_parahippocampal_thickavg	8	-0.044	(-0.123, 0.035)	0.761126	0.276	-0.066	(-0.269, 0.138)	0.993725	-0.073	(-0.169, 0.022)	0.976097	0.256	0.181	0.825
FD	without.global_entorhinal_surfavg	9	-0.029	(-0.081, 0.023)	0.763024	0.279	-0.14	(-0.303, 0.023)	0.993725	-0.076	(-0.165, 0.013)	0.976097	0.768	0.905	0.187
IBS	with.global_lateralorbitofrontal_surfavg	9	-0.031	(-0.088, 0.026)	0.776264	0.287	0.07	(-0.173, 0.313)	0.993725	-0.026	(-0.122, 0.07)	0.976097	0.773	0.765	0.421
FD	with.global_fusiform_thickavg	9	-0.043	(-0.121, 0.036)	0.776306	0.29	-0.184	(-0.356, -0.011)	0.993725	-0.046	(-0.141, 0.049)	0.976097	0.163	0.319	0.122
FD	with.global_lateraloccipital_thickavg	9	-0.036	(-0.104, 0.032)	0.784575	0.301	-0.132	(-0.293, 0.029)	0.993725	-0.039	(-0.131, 0.052)	0.976097	0.366	0.421	0.242
FD	with.global_parsorbitalis_thickavg	8	-0.042	(-0.123, 0.038)	0.784575	0.303	0.104	(-0.056, 0.264)	0.993725	-0.034	(-0.135, 0.068)	0.976097	0.227	0.489	0.094
IBS	with.global_parsopercularis_thickavg	9	0.019	(-0.017, 0.056)	0.784575	0.303	0.089	(-0.155, 0.333)	0.993725	0.015	(-0.078, 0.108)	0.992871	0.981	0.976	0.578
IBS	with.global_bankssts_surfavg	9	0.035	(-0.032, 0.102)	0.784575	0.306	-0.046	(-0.299, 0.206)	0.993725	0.002	(-0.104, 0.108)	0.99619	0.623	0.566	0.528
IBS	with.global_parstriangularis_surfavg	9	-0.023	(-0.067, 0.021)	0.784575	0.307	0.068	(-0.176, 0.312)	0.993725	-0.004	(-0.097, 0.088)	0.99619	0.94	0.94	0.467
FD	with.global_superiortemporal_surfavg	9	0.038	(-0.037, 0.113)	0.792291	0.324	0.171	(0.006, 0.337)	0.993725	0.069	(-0.02, 0.158)	0.976097	0.274	0.443	0.126
IBS	without.global_medialorbitofrontal_thickavg	9	0.033	(-0.033, 0.099)	0.792291	0.327	0.007	(-0.239, 0.253)	0.993725	0.022	(-0.078, 0.122)	0.976097	0.609	0.506	0.833
IBS	without.global_middletemporal_thickavg	9	0.04	(-0.04, 0.12)	0.792291	0.327	0.05	(-0.234, 0.334)	0.993725	0.066	(-0.036, 0.168)	0.976097	0.33	0.242	0.945
FD	without.global_cuneus_surfavg	9	-0.025	(-0.075, 0.025)	0.792291	0.33	-0.1	(-0.261, 0.061)	0.993725	-0.011	(-0.099, 0.077)	0.99619	0.793	0.818	0.35
IBS	without.global_precuneus_surfavg	9	-0.049	(-0.149, 0.05)	0.792291	0.33	-0.057	(-0.408, 0.294)	0.993725	-0.01	(-0.109, 0.088)	0.99619	0.066	0.04	0.965
IBS	without.global_parsopercularis_surfavg	8	-0.04	(-0.12, 0.04)	0.792291	0.331	0.065	(-0.203, 0.334)	0.993725	-0.048	(-0.15, 0.055)	0.976097	0.337	0.305	0.452
FD	without.global_temporalpole_surfavg	9	-0.028	(-0.087, 0.03)	0.792291	0.337	-0.083	(-0.245, 0.079)	0.993725	-0.041	(-0.131, 0.048)	0.976097	0.622	0.575	0.49
IBS	without.global_superiortemporal_surfavg	8	-0.052	(-0.157, 0.054)	0.792291	0.337	0.047	(-0.344, 0.437)	0.993725	-0.052	(-0.16, 0.056)	0.976097	0.075	0.055	0.625
FD	without.global_supramarginal_surfavg	9	-0.023	(-0.071, 0.024)	0.792291	0.338	-0.092	(-0.254, 0.07)	0.993725	-0.04	(-0.126, 0.046)	0.976097	0.846	0.856	0.393
FD	without.global_lateralorbitofrontal_surfavg	9	-0.044	(-0.134, 0.046)	0.792291	0.341	-0.142	(-0.367, 0.082)	0.993725	-0.076	(-0.166, 0.014)	0.976097	0.05	0.056	0.378
FD	without.global_superiorparietal_surfavg	9	-0.034	(-0.104, 0.037)	0.792291	0.347	-0.203	(-0.364, -0.042)	0.993725	-0.045	(-0.139, 0.048)	0.976097	0.33	0.77	0.059
FD	with.global_supramarginal_thickavg	8	0.039	(-0.043, 0.122)	0.792291	0.354	0.1	(-0.104, 0.304)	0.993725	0.053	(-0.051, 0.158)	0.976097	0.203	0.167	0.543
IBS	with.global_superiorfrontal_thickavg	9	0.036	(-0.041, 0.112)	0.792291	0.361	0.198	(-0.046, 0.442)	0.993725	0.046	(-0.054, 0.146)	0.976097	0.373	0.454	0.213
FD	with.global_superiorparietal_thickavg	8	0.036	(-0.041, 0.113)	0.792291	0.363	0.035	(-0.162, 0.231)	0.993725	0.092	(-0.003, 0.187)	0.976097	0.26	0.179	0.988
FD	with.global_middletemporal_surfavg	9	-0.044	(-0.138, 0.05)	0.792291	0.364	-0.059	(-0.306, 0.188)	0.993725	-0.023	(-0.127, 0.08)	0.976097	0.042	0.025	0.899
FD	without.global_pericalcarine_surfavg	9	-0.031	(-0.096, 0.035)	0.792291	0.364	-0.201	(-0.362, -0.04)	0.993725	-0.024	(-0.113, 0.065)	0.976097	0.426	0.893	0.057
FD	with.global_caudalmiddlefrontal_surfavg	9	-0.023	(-0.074, 0.027)	0.792291	0.366	-0.057	(-0.217, 0.103)	0.993725	-0.017	(-0.103, 0.069)	0.976097	0.773	0.702	0.668
FD	with.global_parsorbitalis_surfavg	9	0.033	(-0.039, 0.104)	0.792291	0.369	0.036	(-0.151, 0.224)	0.993725	0.038	(-0.055, 0.13)	0.976097	0.288	0.208	0.967
IBS	without.global_parsopercularis_thickavg	9	0.027	(-0.032, 0.085)	0.792291	0.369	0.157	(-0.088, 0.401)	0.993725	0.024	(-0.067, 0.114)	0.976097	0.754	0.798	0.311
FD	without.global_precentral_thickavg	9	0.027	(-0.032, 0.086)	0.792291	0.37	0.058	(-0.105, 0.221)	0.993725	0.056	(-0.03, 0.142)	0.976097	0.6	0.51	0.698
IBS	with.global_frontalpole_surfavg	9	-0.026	(-0.083, 0.031)	0.792291	0.372	-0.152	(-0.393, 0.09)	0.993725	-0.025	(-0.12, 0.07)	0.976097	0.77	0.809	0.321
FD	without.global_caudalanteriorcingulate_thickavg	9	-0.033	(-0.106, 0.04)	0.792291	0.378	-0.001	(-0.191, 0.19)	0.994027	-0.045	(-0.14, 0.049)	0.976097	0.264	0.199	0.73
IBS	without.global_caudalmiddlefrontal_surfavg	9	-0.047	(-0.151, 0.057)	0.792291	0.378	-0.053	(-0.422, 0.315)	0.993725	0.013	(-0.099, 0.125)	0.99619	0.043	0.025	0.971
IBS	without.global_supramarginal_thickavg	9	0.027	(-0.034, 0.088)	0.792291	0.379	-0.009	(-0.257, 0.239)	0.993725	0.019	(-0.075, 0.112)	0.976097	0.726	0.636	0.774
IBS	without.global_precentral_surfavg	9	-0.047	(-0.153, 0.06)	0.806517	0.389	-0.066	(-0.44, 0.308)	0.993725	0.009	(-0.104, 0.123)	0.99619	0.04	0.024	0.919
IBS	without.global_parahippocampal_surfavg	8	-0.04	(-0.133, 0.053)	0.813453	0.395	0.106	(-0.225, 0.436)	0.993725	-0.029	(-0.139, 0.08)	0.976097	0.187	0.183	0.402
FD	with.global_inferiortemporal_surfavg	9	-0.025	(-0.084, 0.034)	0.816672	0.399	-0.07	(-0.23, 0.091)	0.993725	-0.028	(-0.113, 0.058)	0.976097	0.589	0.52	0.571
IBS	without.global_bankssts_surfavg	8	-0.022	(-0.075, 0.03)	0.816757	0.406	0.005	(-0.268, 0.278)	0.993725	0	(-0.103, 0.103)	0.99619	0.862	0.783	0.843
FD	with.global_postcentral_surfavg	9	-0.027	(-0.092, 0.037)	0.816757	0.408	-0.113	(-0.277, 0.052)	0.993725	-0.048	(-0.136, 0.039)	0.976097	0.478	0.503	0.303
IBS	with.global_medialorbitofrontal_thickavg	8	0.028	(-0.038, 0.093)	0.816757	0.408	-0.048	(-0.3, 0.203)	0.993725	0.022	(-0.081, 0.124)	0.976097	0.675	0.61	0.557
FD	with.global_temporalpole_thickavg	8	-0.026	(-0.088, 0.036)	0.819487	0.413	0.047	(-0.116, 0.209)	0.993725	-0.044	(-0.141, 0.053)	0.976097	0.577	0.576	0.37
FD	without.global_lateraloccipital_surfavg	9	-0.029	(-0.099, 0.041)	0.832826	0.424	-0.127	(-0.293, 0.038)	0.993725	-0.056	(-0.143, 0.031)	0.976097	0.32	0.378	0.241
FD	without.global_parstriangularis_surfavg	9	-0.035	(-0.121, 0.051)	0.832826	0.425	-0.013	(-0.239, 0.213)	0.993725	-0.018	(-0.111, 0.075)	0.976097	0.08	0.051	0.838
IBS	with.global_rostralanteriorcingulate_thickavg	9	0.037	(-0.058, 0.132)	0.85969	0.443	-0.012	(-0.349, 0.324)	0.993725	-0.007	(-0.112, 0.098)	0.99619	0.1	0.067	0.771
IBS	without.global_insula_surfavg	9	-0.039	(-0.14, 0.062)	0.85969	0.449	-0.035	(-0.393, 0.323)	0.993725	-0.052	(-0.16, 0.056)	0.976097	0.06	0.036	0.981
IBS	without.global_superiortemporal_thickavg	9	-0.04	(-0.143, 0.063)	0.85969	0.449	0.003	(-0.362, 0.368)	0.993725	-0.088	(-0.192, 0.016)	0.976097	0.064	0.041	0.817
IBS	with.global_lateraloccipital_surfavg	9	0.036	(-0.058, 0.131)	0.85969	0.452	-0.258	(-0.503, -0.013)	0.993725	-0.019	(-0.131, 0.093)	0.99286	0.104	0.422	0.043
IBS	without.global_rostralanteriorcingulate_thickavg	9	0.04	(-0.065, 0.144)	0.85969	0.455	0.021	(-0.35, 0.392)	0.993725	-0.021	(-0.124, 0.083)	0.976097	0.041	0.025	0.92
IBS	without.global_rostralmiddlefrontal_surfavg	9	-0.043	(-0.157, 0.072)	0.86702	0.464	-0.073	(-0.478, 0.332)	0.993725	-0.077	(-0.185, 0.031)	0.976097	0.013	0.007	0.881
IBS	with.global_precuneus_thickavg	9	0.025	(-0.042, 0.091)	0.86702	0.466	-0.047	(-0.29, 0.195)	0.993725	0.044	(-0.058, 0.146)	0.976097	0.577	0.51	0.561
IBS	without.global_precuneus_thickavg	8	0.023	(-0.04, 0.087)	0.86702	0.468	0.065	(-0.179, 0.308)	0.993725	0.011	(-0.088, 0.111)	0.99619	0.689	0.591	0.737
FD	with.global_frontalpole_surfavg	9	-0.024	(-0.091, 0.042)	0.869892	0.474	0.015	(-0.158, 0.188)	0.993725	-0.015	(-0.104, 0.075)	0.992871	0.389	0.316	0.64
FD	with.global_parsopercularis_thickavg	9	0.023	(-0.041, 0.087)	0.869892	0.477	0.129	(-0.031, 0.289)	0.993725	0.06	(-0.03, 0.15)	0.976097	0.462	0.574	0.2
IBS	with.global_parahippocampal_thickavg	9	-0.025	(-0.096, 0.045)	0.869892	0.484	-0.073	(-0.321, 0.174)	0.993725	-0.057	(-0.156, 0.042)	0.976097	0.52	0.43	0.701
FD	without.global_parahippocampal_surfavg	9	-0.019	(-0.072, 0.034)	0.869892	0.485	-0.046	(-0.21, 0.119)	0.993725	-0.013	(-0.102, 0.075)	0.994468	0.756	0.673	0.739
FD	with.global_cuneus_surfavg	9	0.015	(-0.028, 0.059)	0.869892	0.487	0.038	(-0.123, 0.199)	0.993725	0.017	(-0.067, 0.102)	0.976097	0.897	0.842	0.769
FD	with.global_lateralorbitofrontal_thickavg	9	-0.025	(-0.095, 0.046)	0.869892	0.489	0.082	(-0.081, 0.246)	0.993725	-0.005	(-0.095, 0.086)	0.99619	0.324	0.409	0.203
IBS	with.global_fusiform_thickavg	8	-0.026	(-0.099, 0.048)	0.869978	0.492	-0.239	(-0.49, 0.012)	0.993725	0.038	(-0.068, 0.143)	0.976097	0.523	0.802	0.129
FD	with.global_pericalcarine_thickavg	9	0.022	(-0.042, 0.086)	0.888339	0.505	-0.063	(-0.225, 0.1)	0.993725	0.013	(-0.077, 0.102)	0.994468	0.491	0.517	0.304
FD	without.global_insula_thickavg	9	-0.02	(-0.081, 0.041)	0.904161	0.518	0.057	(-0.104, 0.219)	0.993725	0.027	(-0.058, 0.112)	0.976097	0.552	0.562	0.339
IBS	with.global_parstriangularis_thickavg	9	-0.029	(-0.12, 0.061)	0.906937	0.527	0.303	(0.06, 0.546)	0.993725	-0.044	(-0.15, 0.063)	0.976097	0.141	0.744	0.026
IBS	without.global_superiorparietal_thickavg	9	0.02	(-0.043, 0.083)	0.906937	0.536	0.084	(-0.161, 0.329)	0.993725	-0.008	(-0.105, 0.089)	0.99619	0.675	0.604	0.609
IBS	without.global_temporalpole_surfavg	9	-0.024	(-0.1, 0.053)	0.906937	0.544	-0.01	(-0.279, 0.259)	0.993725	-0.004	(-0.108, 0.1)	0.99619	0.395	0.3	0.918
FD	with.global_parsopercularis_surfavg	9	-0.02	(-0.086, 0.045)	0.906937	0.547	0.006	(-0.166, 0.177)	0.993725	-0.037	(-0.121, 0.047)	0.976097	0.419	0.33	0.754
FD	with.global_frontalpole_thickavg	8	0.02	(-0.045, 0.086)	0.906937	0.548	-0.052	(-0.212, 0.109)	0.993725	-0.002	(-0.093, 0.089)	0.99619	0.49	0.482	0.369
FD	with.global_lateraloccipital_surfavg	9	0.02	(-0.045, 0.085)	0.906937	0.549	0.028	(-0.143, 0.199)	0.993725	0.021	(-0.068, 0.111)	0.976097	0.428	0.329	0.922
IBS	with.global_inferiorparietal_surfavg	9	-0.024	(-0.102, 0.054)	0.906937	0.549	-0.05	(-0.326, 0.225)	0.993725	-0.038	(-0.141, 0.064)	0.976097	0.347	0.261	0.848
FD	with.global_paracentral_surfavg	9	0.016	(-0.037, 0.068)	0.906937	0.56	0.114	(-0.047, 0.274)	0.993725	0.042	(-0.041, 0.126)	0.976097	0.737	0.838	0.231
IBS	with.global_transversetemporal_thickavg	8	-0.032	(-0.14, 0.076)	0.906937	0.56	-0.228	(-0.564, 0.108)	0.993725	-0.073	(-0.181, 0.036)	0.976097	0.061	0.093	0.274
FD	with.global_isthmuscingulate_thickavg	9	-0.01	(-0.044, 0.024)	0.906937	0.562	0.044	(-0.116, 0.204)	0.993725	0.003	(-0.077, 0.082)	0.99619	0.974	0.975	0.492
IBS	with.global_inferiortemporal_surfavg	9	-0.02	(-0.088, 0.048)	0.906937	0.563	0.085	(-0.16, 0.329)	0.993725	0.009	(-0.088, 0.105)	0.99619	0.555	0.533	0.408
FD	without.global_cuneus_thickavg	9	0.015	(-0.035, 0.064)	0.906937	0.566	0.025	(-0.137, 0.187)	0.993725	0.014	(-0.074, 0.103)	0.992871	0.803	0.715	0.894
IBS	without.global_parsorbitalis_thickavg	8	0.027	(-0.066, 0.12)	0.906937	0.567	0.367	(-0.091, 0.825)	0.993725	0.025	(-0.087, 0.136)	0.976097	0.276	0.384	0.19
FD	with.global_medialorbitofrontal_surfavg	9	-0.023	(-0.101, 0.056)	0.906937	0.57	0.04	(-0.161, 0.24)	0.993725	-0.01	(-0.101, 0.082)	0.99619	0.167	0.141	0.524
FD	without.global_bankssts_thickavg	9	-0.025	(-0.111, 0.061)	0.906937	0.572	0.018	(-0.205, 0.242)	0.993725	0.019	(-0.076, 0.114)	0.976097	0.112	0.08	0.69
IBS	with.global_lateraloccipital_thickavg	9	-0.017	(-0.077, 0.043)	0.906937	0.574	-0.08	(-0.324, 0.164)	0.993725	-0.011	(-0.105, 0.082)	0.99619	0.726	0.658	0.614
IBS	with.global_rostralmiddlefrontal_thickavg	9	-0.025	(-0.112, 0.062)	0.906937	0.575	0.19	(-0.068, 0.449)	0.993725	-0.001	(-0.103, 0.102)	0.99619	0.194	0.346	0.13
IBS	without.global_insula_thickavg	9	-0.023	(-0.108, 0.062)	0.932924	0.596	-0.076	(-0.376, 0.224)	0.993725	-0.073	(-0.172, 0.026)	0.976097	0.227	0.168	0.727
IBS	without.global_parahippocampal_thickavg	9	-0.024	(-0.117, 0.068)	0.932924	0.605	-0.038	(-0.366, 0.29)	0.993725	-0.04	(-0.142, 0.061)	0.976097	0.138	0.091	0.935
FD	with.global_transversetemporal_thickavg	9	-0.019	(-0.094, 0.055)	0.932924	0.61	-0.045	(-0.24, 0.15)	0.993725	-0.029	(-0.117, 0.059)	0.976097	0.225	0.162	0.789
FD	with.global_superiortemporal_thickavg	9	-0.017	(-0.083, 0.049)	0.932924	0.616	-0.076	(-0.244, 0.092)	0.993725	-0.053	(-0.142, 0.037)	0.976097	0.452	0.405	0.476
IBS	without.global_cuneus_thickavg	9	0.026	(-0.077, 0.129)	0.932924	0.618	0.021	(-0.342, 0.385)	0.993725	0.072	(-0.035, 0.18)	0.976097	0.055	0.033	0.979
FD	with.global_medialorbitofrontal_thickavg	8	-0.016	(-0.077, 0.046)	0.932924	0.619	-0.013	(-0.177, 0.15)	0.993725	-0.046	(-0.138, 0.046)	0.976097	0.599	0.481	0.977
IBS	with.global_cuneus_thickavg	9	0.021	(-0.061, 0.103)	0.932924	0.621	-0.042	(-0.329, 0.245)	0.993725	0.024	(-0.078, 0.125)	0.976097	0.28	0.218	0.668
FD	without.global_isthmuscingulate_thickavg	8	0.01	(-0.03, 0.051)	0.932924	0.622	0.081	(-0.083, 0.245)	0.993725	-0.009	(-0.098, 0.081)	0.99619	0.933	0.957	0.385
FD	without.global_rostralanteriorcingulate_surfavg	9	-0.009	(-0.047, 0.028)	0.932924	0.623	-0.052	(-0.212, 0.108)	0.993725	0	(-0.079, 0.08)	0.99619	0.952	0.936	0.587
FD	with.global_parahippocampal_surfavg	9	0.016	(-0.049, 0.082)	0.932924	0.627	0.059	(-0.109, 0.227)	0.993725	0.001	(-0.092, 0.093)	0.99619	0.477	0.403	0.599
FD	with.global_inferiortemporal_thickavg	9	-0.016	(-0.082, 0.05)	0.932924	0.631	0.022	(-0.147, 0.192)	0.993725	-0.013	(-0.101, 0.075)	0.994468	0.422	0.346	0.642
IBS	without.global_caudalanteriorcingulate_thickavg	8	0.02	(-0.06, 0.099)	0.932924	0.632	0.13	(-0.131, 0.39)	0.993725	0.004	(-0.099, 0.107)	0.99619	0.403	0.376	0.416
IBS	with.global_lingual_surfavg	9	0.016	(-0.049, 0.08)	0.933309	0.636	-0.105	(-0.351, 0.141)	0.993725	0.023	(-0.08, 0.126)	0.976097	0.634	0.648	0.346
FD	without.global_inferiortemporal_thickavg	9	0.016	(-0.053, 0.085)	0.936023	0.647	0.084	(-0.088, 0.256)	0.993725	0.024	(-0.064, 0.113)	0.976097	0.358	0.332	0.428
IBS	with.global_inferiorparietal_thickavg	9	-0.018	(-0.096, 0.06)	0.936023	0.654	-0.207	(-0.452, 0.037)	0.993725	-0.01	(-0.115, 0.095)	0.99619	0.344	0.488	0.156
IBS	without.global_precentral_thickavg	9	0.022	(-0.075, 0.119)	0.936023	0.655	0.321	(0.068, 0.573)	0.993725	0.047	(-0.057, 0.151)	0.976097	0.093	0.392	0.045
IBS	without.global_frontalpole_thickavg	9	0.012	(-0.043, 0.067)	0.936023	0.661	0.077	(-0.166, 0.32)	0.993725	-0.002	(-0.096, 0.093)	0.99619	0.81	0.757	0.6
IBS	with.global_isthmuscingulate_thickavg	9	-0.015	(-0.081, 0.052)	0.936023	0.663	-0.117	(-0.362, 0.127)	0.993725	-0.03	(-0.127, 0.067)	0.976097	0.59	0.567	0.418
IBS	with.global_supramarginal_thickavg	9	0.016	(-0.057, 0.089)	0.936023	0.671	-0.229	(-0.477, 0.019)	0.993725	0.024	(-0.079, 0.127)	0.976097	0.462	0.825	0.082
FD	with.global_rostralmiddlefrontal_thickavg	9	0.016	(-0.06, 0.092)	0.936023	0.675	0.003	(-0.197, 0.202)	0.993725	0.014	(-0.077, 0.106)	0.992871	0.212	0.148	0.888
FD	with.global_superiorfrontal_surfavg	9	0.015	(-0.056, 0.086)	0.936023	0.677	0.164	(0.003, 0.324)	0.993725	0.042	(-0.05, 0.133)	0.976097	0.304	0.597	0.087
IBS	with.global_inferiortemporal_thickavg	8	-0.011	(-0.065, 0.042)	0.936023	0.677	0.03	(-0.412, 0.471)	0.993725	-0.035	(-0.141, 0.07)	0.976097	0.893	0.825	0.859
IBS	without.global_isthmuscingulate_surfavg	9	-0.019	(-0.108, 0.07)	0.936023	0.678	-0.076	(-0.388, 0.235)	0.993725	0.001	(-0.096, 0.098)	0.99619	0.161	0.117	0.715
IBS	without.global_caudalmiddlefrontal_thickavg	9	0.014	(-0.054, 0.081)	0.936023	0.691	0.126	(-0.117, 0.369)	0.993725	0.004	(-0.095, 0.102)	0.99619	0.562	0.557	0.373
FD	with.global_superiorparietal_surfavg	9	0.016	(-0.062, 0.093)	0.936023	0.693	-0.085	(-0.272, 0.101)	0.993725	-0.006	(-0.098, 0.086)	0.99619	0.194	0.229	0.283
IBS	with.global_parsopercularis_surfavg	9	-0.013	(-0.076, 0.051)	0.936023	0.694	0.093	(-0.15, 0.336)	0.993725	-0.028	(-0.127, 0.071)	0.976097	0.651	0.64	0.4
IBS	without.global_paracentral_thickavg	8	0.02	(-0.078, 0.117)	0.936023	0.694	0.099	(-0.232, 0.43)	0.993725	-0.024	(-0.123, 0.075)	0.976097	0.14	0.104	0.638
FD	with.global_posteriorcingulate_thickavg	9	-0.017	(-0.101, 0.068)	0.936023	0.695	0.044	(-0.173, 0.261)	0.993725	0.043	(-0.052, 0.137)	0.976097	0.098	0.078	0.566
IBS	without.global_entorhinal_thickavg	9	0.016	(-0.063, 0.094)	0.936023	0.697	0.064	(-0.212, 0.34)	0.993725	-0.024	(-0.119, 0.071)	0.976097	0.351	0.272	0.729
IBS	with.global_paracentral_thickavg	8	0.013	(-0.052, 0.078)	0.936023	0.698	0.019	(-0.231, 0.268)	0.993725	-0.006	(-0.106, 0.095)	0.99619	0.672	0.557	0.964
IBS	with.global_parsorbitalis_thickavg	9	0.013	(-0.052, 0.077)	0.936023	0.699	0.066	(-0.178, 0.309)	0.993725	0.049	(-0.047, 0.146)	0.976097	0.629	0.544	0.67
IBS	with.global_transversetemporal_surfavg	9	-0.016	(-0.097, 0.065)	0.936023	0.702	0.11	(-0.16, 0.381)	0.993725	0.02	(-0.081, 0.121)	0.976097	0.278	0.277	0.37
IBS	with.global_superiortemporal_surfavg	9	0.014	(-0.059, 0.086)	0.938091	0.707	0.029	(-0.228, 0.286)	0.993725	0.039	(-0.059, 0.137)	0.976097	0.51	0.405	0.91
IBS	with.global_caudalmiddlefrontal_thickavg	9	0.009	(-0.043, 0.061)	0.9455	0.725	0.1	(-0.143, 0.342)	0.993725	0.059	(-0.033, 0.151)	0.976097	0.856	0.844	0.469
FD	with.global_caudalmiddlefrontal_thickavg	9	0.013	(-0.058, 0.083)	0.9455	0.726	-0.023	(-0.206, 0.16)	0.993725	0.001	(-0.09, 0.092)	0.99619	0.306	0.237	0.691
IBS	without.global_lateralorbitofrontal_thickavg	9	0.011	(-0.054, 0.076)	0.9455	0.729	0.081	(-0.165, 0.326)	0.993725	0.018	(-0.074, 0.11)	0.976097	0.626	0.557	0.58
IBS	with.global_temporalpole_thickavg	8	-0.015	(-0.101, 0.071)	0.9455	0.733	0.088	(-0.176, 0.351)	0.993725	-0.049	(-0.164, 0.065)	0.976097	0.355	0.322	0.449
IBS	without.global_transversetemporal_thickavg	9	-0.017	(-0.118, 0.083)	0.9455	0.733	-0.153	(-0.493, 0.186)	0.993725	-0.007	(-0.111, 0.098)	0.99619	0.059	0.057	0.438
IBS	with.global_entorhinal_surfavg	9	0.01	(-0.045, 0.064)	0.9455	0.734	0.141	(-0.108, 0.39)	0.993725	0.004	(-0.091, 0.1)	0.99619	0.83	0.875	0.312
FD	with.global_precuneus_surfavg	9	-0.009	(-0.058, 0.041)	0.9455	0.737	-0.008	(-0.167, 0.152)	0.993725	-0.034	(-0.119, 0.05)	0.976097	0.789	0.696	0.992
IBS	with.global_entorhinal_thickavg	9	0.01	(-0.051, 0.072)	0.94794	0.744	0.041	(-0.206, 0.288)	0.993725	-0.004	(-0.102, 0.093)	0.99619	0.708	0.612	0.806
IBS	with.global_caudalmiddlefrontal_surfavg	9	0.011	(-0.054, 0.075)	0.94794	0.745	-0.037	(-0.281, 0.207)	0.993725	0.037	(-0.061, 0.136)	0.976097	0.626	0.536	0.7
FD	with.global_precentral_surfavg	9	-0.011	(-0.082, 0.059)	0.950008	0.752	-0.016	(-0.202, 0.171)	0.993725	-0.053	(-0.141, 0.034)	0.976097	0.332	0.244	0.96
IBS	with.global_fusiform_surfavg	9	-0.016	(-0.119, 0.086)	0.950008	0.754	0.21	(-0.107, 0.526)	0.993725	0.03	(-0.071, 0.132)	0.976097	0.05	0.105	0.186
IBS	with.global_caudalanteriorcingulate_thickavg	9	0.011	(-0.062, 0.085)	0.950448	0.761	0.102	(-0.151, 0.354)	0.993725	-0.012	(-0.113, 0.089)	0.99619	0.421	0.374	0.487
FD	without.global_parsorbitalis_surfavg	9	-0.012	(-0.093, 0.068)	0.950448	0.766	-0.085	(-0.288, 0.119)	0.993725	-0.006	(-0.095, 0.084)	0.99619	0.137	0.123	0.471
FD	without.global_superiortemporal_thickavg	9	0.012	(-0.07, 0.095)	0.950448	0.767	0.015	(-0.201, 0.232)	0.993725	0.017	(-0.079, 0.113)	0.99286	0.153	0.102	0.977
FD	with.global_posteriorcingulate_surfavg	9	-0.013	(-0.101, 0.075)	0.950448	0.768	0.045	(-0.181, 0.271)	0.993725	-0.034	(-0.13, 0.062)	0.976097	0.065	0.049	0.598
FD	with.global_entorhinal_surfavg	9	-0.006	(-0.044, 0.032)	0.950585	0.772	-0.082	(-0.246, 0.081)	0.993725	-0.009	(-0.092, 0.075)	0.99619	0.956	0.979	0.347
FD	with.global_insula_surfavg	9	0.007	(-0.042, 0.056)	0.950585	0.777	0.021	(-0.14, 0.182)	0.993725	0.022	(-0.062, 0.106)	0.976097	0.804	0.719	0.861
IBS	with.global_parsorbitalis_surfavg	9	-0.013	(-0.105, 0.079)	0.950585	0.78	-0.005	(-0.332, 0.321)	0.993725	-0.049	(-0.153, 0.055)	0.976097	0.128	0.083	0.963
IBS	without.global_inferiortemporal_thickavg	9	0.011	(-0.067, 0.089)	0.950585	0.782	0.076	(-0.195, 0.347)	0.993725	-0.016	(-0.11, 0.078)	0.99286	0.35	0.282	0.636
IBS	without.global_lingual_thickavg	9	0.009	(-0.06, 0.078)	0.962012	0.797	-0.033	(-0.28, 0.213)	0.993725	-0.042	(-0.143, 0.059)	0.976097	0.55	0.455	0.735
FD	without.global_lateralorbitofrontal_thickavg	9	0.007	(-0.048, 0.062)	0.962012	0.799	0.136	(-0.026, 0.298)	0.993725	0.02	(-0.07, 0.109)	0.976097	0.685	0.907	0.132
FD	without.global_postcentral_thickavg	9	-0.009	(-0.078, 0.061)	0.962012	0.804	0.024	(-0.157, 0.205)	0.993725	0.02	(-0.065, 0.106)	0.976097	0.361	0.283	0.708
IBS	with.global_superiorparietal_surfavg	9	-0.013	(-0.114, 0.089)	0.962012	0.807	-0.173	(-0.509, 0.162)	0.993725	-0.028	(-0.138, 0.082)	0.976097	0.059	0.068	0.358
FD	with.global_pericalcarine_surfavg	9	0.006	(-0.042, 0.054)	0.962012	0.809	-0.088	(-0.25, 0.073)	0.993725	-0.017	(-0.102, 0.068)	0.976097	0.831	0.91	0.252
FD	with.global_bankssts_surfavg	9	-0.01	(-0.092, 0.073)	0.964369	0.819	-0.022	(-0.238, 0.194)	0.993725	0.019	(-0.074, 0.113)	0.976097	0.154	0.104	0.905
IBS	without.global_parstriangularis_thickavg	9	-0.011	(-0.11, 0.087)	0.964369	0.824	0.306	(0.06, 0.552)	0.993725	-0.009	(-0.111, 0.092)	0.99619	0.073	0.41	0.033
IBS	with.global_lateralorbitofrontal_thickavg	9	0.006	(-0.049, 0.062)	0.964369	0.825	0.039	(-0.207, 0.285)	0.993725	0.026	(-0.068, 0.12)	0.976097	0.814	0.735	0.793
IBS	without.global_bankssts_thickavg	8	-0.016	(-0.161, 0.129)	0.964369	0.826	-0.01	(-0.508, 0.487)	0.993725	-0.006	(-0.12, 0.109)	0.99619	0.002	0.001	0.981
FD	with.global_fusiform_surfavg	9	0.006	(-0.05, 0.062)	0.964369	0.835	0.034	(-0.127, 0.195)	0.993725	0.021	(-0.068, 0.111)	0.976097	0.67	0.581	0.718
FD	with.global_isthmuscingulate_surfavg	9	0.009	(-0.08, 0.099)	0.964369	0.836	0.058	(-0.174, 0.289)	0.993725	-0.003	(-0.097, 0.092)	0.99619	0.057	0.04	0.669
IBS	with.global_middletemporal_surfavg	9	-0.006	(-0.064, 0.052)	0.964369	0.842	-0.007	(-0.255, 0.24)	0.993725	0	(-0.096, 0.097)	0.99619	0.785	0.691	0.99
IBS	without.global_isthmuscingulate_thickavg	9	-0.008	(-0.085, 0.069)	0.964369	0.842	-0.062	(-0.332, 0.209)	0.993725	-0.036	(-0.134, 0.062)	0.976097	0.363	0.286	0.694
IBS	with.global_paracentral_surfavg	9	-0.007	(-0.075, 0.061)	0.964369	0.845	-0.105	(-0.349, 0.139)	0.993725	-0.009	(-0.105, 0.087)	0.99619	0.554	0.522	0.434
FD	without.global_temporalpole_thickavg	9	-0.007	(-0.078, 0.064)	0.964369	0.846	0.086	(-0.085, 0.257)	0.993725	-0.016	(-0.106, 0.073)	0.986482	0.32	0.355	0.281
IBS	with.global_superiorfrontal_surfavg	9	-0.006	(-0.07, 0.058)	0.964369	0.849	-0.069	(-0.314, 0.176)	0.993725	-0.002	(-0.105, 0.101)	0.99619	0.652	0.578	0.614
FD	with.global_paracentral_thickavg	9	0.005	(-0.057, 0.067)	0.969197	0.865	0.051	(-0.108, 0.211)	0.993725	-0.026	(-0.116, 0.063)	0.976097	0.507	0.44	0.557
FD	with.global_cuneus_thickavg	9	-0.004	(-0.053, 0.045)	0.969197	0.871	-0.005	(-0.166, 0.156)	0.993725	-0.028	(-0.111, 0.055)	0.976097	0.812	0.724	0.989
FD	without.global_transversetemporal_surfavg	9	0.006	(-0.071, 0.083)	0.969197	0.874	0.023	(-0.179, 0.224)	0.993725	0.025	(-0.066, 0.116)	0.976097	0.189	0.131	0.866
FD	without.global_parstriangularis_thickavg	9	-0.004	(-0.054, 0.047)	0.969197	0.878	0.063	(-0.098, 0.224)	0.993725	-0.026	(-0.114, 0.062)	0.976097	0.777	0.778	0.401
IBS	with.global_parahippocampal_surfavg	8	-0.005	(-0.068, 0.059)	0.969197	0.878	0.077	(-0.194, 0.349)	0.993725	0.027	(-0.072, 0.126)	0.976097	0.699	0.637	0.557
FD	with.global_caudalanteriorcingulate_surfavg	9	-0.002	(-0.036, 0.031)	0.969197	0.885	0.046	(-0.113, 0.206)	0.993725	-0.015	(-0.095, 0.065)	0.977089	0.978	0.976	0.531
IBS	with.global_superiorparietal_thickavg	9	0.005	(-0.062, 0.072)	0.969197	0.886	0.048	(-0.196, 0.293)	0.993725	0.009	(-0.093, 0.111)	0.99619	0.575	0.481	0.726
FD	without.global_middletemporal_thickavg	9	-0.006	(-0.088, 0.077)	0.969197	0.894	-0.037	(-0.254, 0.18)	0.993725	-0.047	(-0.14, 0.046)	0.976097	0.136	0.095	0.765
FD	without.global_transversetemporal_thickavg	9	0.005	(-0.072, 0.083)	0.969197	0.894	0.016	(-0.188, 0.22)	0.993725	-0.007	(-0.094, 0.08)	0.99619	0.182	0.125	0.913
IBS	Full_Thickness	8	0.008	(-0.11, 0.126)	0.969197	0.897	0.105	(-0.271, 0.48)	0.993725	-0.012	(-0.117, 0.094)	0.99619	0.036	0.026	0.612
FD	with.global_lingual_surfavg	9	-0.004	(-0.063, 0.056)	0.969197	0.899	-0.042	(-0.202, 0.118)	0.993725	-0.014	(-0.106, 0.077)	0.992871	0.574	0.494	0.626
IBS	with.global_caudalanteriorcingulate_surfavg	9	-0.003	(-0.055, 0.049)	0.969197	0.899	0.123	(-0.119, 0.365)	0.993725	-0.003	(-0.101, 0.094)	0.99619	0.854	0.895	0.32
FD	without.global_parsorbitalis_thickavg	8	-0.003	(-0.058, 0.051)	0.969197	0.908	0.139	(-0.023, 0.301)	0.993725	0.005	(-0.08, 0.091)	0.99619	0.723	0.99	0.106
FD	with.global_precentral_thickavg	8	-0.004	(-0.081, 0.072)	0.969197	0.914	0.005	(-0.188, 0.199)	0.993725	-0.001	(-0.095, 0.093)	0.99619	0.289	0.203	0.92
FD	without.global_lateraloccipital_thickavg	9	0.004	(-0.062, 0.069)	0.969197	0.916	-0.024	(-0.195, 0.148)	0.993725	-0.019	(-0.108, 0.07)	0.976097	0.431	0.342	0.743
FD	with.global_rostralmiddlefrontal_surfavg	9	0.004	(-0.08, 0.089)	0.969197	0.917	0.152	(-0.034, 0.338)	0.993725	0.07	(-0.025, 0.165)	0.976097	0.099	0.22	0.133
IBS	without.global_posteriorcingulate_thickavg	9	0.005	(-0.096, 0.107)	0.969197	0.921	-0.236	(-0.544, 0.071)	0.993725	0.014	(-0.097, 0.125)	0.99619	0.056	0.136	0.151
IBS	without.global_fusiform_thickavg	9	-0.005	(-0.102, 0.092)	0.969197	0.922	-0.103	(-0.437, 0.231)	0.993725	0.022	(-0.084, 0.128)	0.976097	0.086	0.069	0.565
IBS	without.global_temporalpole_thickavg	9	0.004	(-0.072, 0.08)	0.969197	0.922	0.128	(-0.124, 0.38)	0.993725	0.007	(-0.088, 0.103)	0.99619	0.389	0.39	0.344
FD	without.global_medialorbitofrontal_thickavg	8	0.002	(-0.049, 0.053)	0.969197	0.93	0.026	(-0.137, 0.188)	0.993725	0.036	(-0.053, 0.125)	0.976097	0.792	0.704	0.767
IBS	with.global_posteriorcingulate_thickavg	9	-0.005	(-0.106, 0.097)	0.969197	0.93	-0.337	(-0.59, -0.084)	0.993725	-0.027	(-0.138, 0.084)	0.976097	0.053	0.378	0.031
FD	with.global_temporalpole_surfavg	9	-0.002	(-0.051, 0.047)	0.969197	0.931	0.01	(-0.152, 0.172)	0.993725	-0.005	(-0.093, 0.083)	0.99619	0.82	0.736	0.88
IBS	without.global_rostralmiddlefrontal_thickavg	7	0.005	(-0.134, 0.145)	0.973877	0.94	0.741	(0.28, 1.202)	0.993725	-0.081	(-0.206, 0.044)	0.976097	0.031	0.597	0.024
FD	without.global_fusiform_thickavg	9	-0.003	(-0.083, 0.077)	0.973877	0.942	-0.066	(-0.271, 0.138)	0.993725	-0.024	(-0.116, 0.068)	0.976097	0.151	0.126	0.528
IBS	with.global_frontalpole_thickavg	9	0.002	(-0.055, 0.058)	0.982062	0.954	0.055	(-0.187, 0.297)	0.993725	0.005	(-0.089, 0.099)	0.99619	0.778	0.709	0.666
FD	without.global_posteriorcingulate_thickavg	9	0.002	(-0.09, 0.095)	0.982528	0.959	0.084	(-0.15, 0.319)	0.993725	0.045	(-0.058, 0.147)	0.976097	0.042	0.038	0.478
IBS	without.global_lateraloccipital_thickavg	9	-0.002	(-0.103, 0.098)	0.982528	0.961	0.008	(-0.348, 0.364)	0.993725	-0.003	(-0.114, 0.109)	0.99619	0.062	0.038	0.955
IBS	without.global_inferiorparietal_thickavg	9	0.002	(-0.085, 0.089)	0.984643	0.967	-0.057	(-0.36, 0.247)	0.993725	0.04	(-0.067, 0.148)	0.976097	0.198	0.147	0.704
IBS	with.global_lingual_thickavg	9	-0.001	(-0.072, 0.07)	0.984997	0.971	-0.133	(-0.38, 0.113)	0.993725	-0.023	(-0.124, 0.078)	0.976097	0.505	0.53	0.308
FD	with.global_inferiorparietal_thickavg	8	0	(-0.053, 0.053)	0.989234	0.986	-0.03	(-0.193, 0.133)	0.993725	0.007	(-0.083, 0.097)	0.99619	0.764	0.679	0.708
FD	with.global_lateralorbitofrontal_surfavg	9	-0.001	(-0.086, 0.084)	0.989234	0.988	-0.026	(-0.25, 0.197)	0.993725	-0.026	(-0.118, 0.066)	0.976097	0.089	0.059	0.814
FD	with.global_parstriangularis_surfavg	9	0.001	(-0.077, 0.078)	0.989234	0.989	0.102	(-0.086, 0.289)	0.993725	-0.007	(-0.1, 0.086)	0.99619	0.177	0.21	0.286
IBS	with.global_precentral_thickavg	8	0.001	(-0.098, 0.1)	0.989234	0.989	0.297	(0.051, 0.544)	0.993725	0.029	(-0.085, 0.144)	0.976097	0.123	0.52	0.047

## Sheet: S5
Exposure	Outcome	nSNP	MVIVW				MVMR-Egger			MV Weighted Median			Q-test P-value of IVW method	Q-test P-value of MR-Egger method	MR-Egger intercept test P-value
			Beta	95%CI	P.FDR	P	Beta	95%CI	P.FDR	Beta	95%CI	P.FDR
FD	with.global_rostralanteriorcingulate_thickavg	32	-0.139	(-0.207, -0.071)	0.0307537	<0.001	-0.16	(-0.243, -0.077)	0.0879053	-0.125	(-0.233, -0.018)	0.870582	0.453	0.397	0.468
FD	without.global_rostralanteriorcingulate_thickavg	32	-0.122	(-0.193, -0.05)	0.222131	0.001	-0.126	(-0.214, -0.038)	0.458625	-0.109	(-0.212, -0.007)	0.870582	0.281	0.867	0.326
IBS	without.global_posteriorcingulate_surfavg	32	-0.113	(-0.191, -0.036)	0.458833	0.004	-0.112	(-0.192, -0.032)	0.458625	-0.113	(-0.223, -0.003)	0.870582	0.47	0.905	0.524
IBS	without.global_superiorfrontal_surfavg	32	-0.12	(-0.206, -0.034)	0.458833	0.006	-0.134	(-0.221, -0.047)	0.397288	-0.123	(-0.248, 0.002)	0.870582	0.243	0.159	0.2
IBS	without.global_supramarginal_surfavg	32	-0.12	(-0.205, -0.035)	0.458833	0.006	-0.122	(-0.211, -0.033)	0.510308	-0.081	(-0.208, 0.046)	0.940306	0.213	0.865	0.252
IBS	without.global_cuneus_surfavg	32	-0.109	(-0.187, -0.03)	0.458833	0.007	-0.124	(-0.205, -0.044)	0.397288	-0.119	(-0.23, -0.008)	0.870582	0.859	0.095	0.777
IBS	without.global_transversetemporal_surfavg	32	-0.121	(-0.208, -0.034)	0.458833	0.007	-0.119	(-0.21, -0.028)	0.518915	-0.175	(-0.299, -0.052)	0.830396	0.126	0.852	0.153
IBS	without.global_rostralanteriorcingulate_surfavg	32	-0.106	(-0.187, -0.024)	0.662946	0.011	-0.11	(-0.194, -0.025)	0.518915	-0.106	(-0.215, 0.002)	0.870582	0.304	0.678	0.343
IBS	without.global_superiorparietal_surfavg	32	-0.102	(-0.185, -0.02)	0.706053	0.015	-0.119	(-0.201, -0.038)	0.458069	-0.114	(-0.23, 0.003)	0.870582	0.432	0.076	0.325
IBS	without.global_parstriangularis_surfavg	32	-0.095	(-0.173, -0.017)	0.706053	0.017	-0.09	(-0.172, -0.009)	0.6377	-0.11	(-0.219, -0.001)	0.870582	0.401	0.603	0.439
IBS	Full_SurfArea	32	-0.122	(-0.223, -0.021)	0.706053	0.018	-0.132	(-0.236, -0.028)	0.518915	-0.119	(-0.242, 0.003)	0.870582	0.016	0.379	0.016
IBS	without.global_pericalcarine_surfavg	32	-0.095	(-0.174, -0.016)	0.706053	0.018	-0.107	(-0.188, -0.026)	0.518915	-0.11	(-0.221, 0)	0.870582	0.753	0.205	0.718
FD	with.global_middletemporal_thickavg	32	-0.08	(-0.149, -0.011)	0.706053	0.023	-0.095	(-0.18, -0.011)	0.633539	-0.087	(-0.19, 0.015)	0.900352	0.799	0.545	0.822
IBS	without.global_parsorbitalis_surfavg	32	-0.112	(-0.209, -0.015)	0.706053	0.023	-0.126	(-0.225, -0.027)	0.518915	-0.206	(-0.338, -0.073)	0.830396	0.037	0.238	0.03
IBS	without.global_lateralorbitofrontal_surfavg	32	-0.115	(-0.217, -0.013)	0.765036	0.027	-0.121	(-0.227, -0.014)	0.633539	-0.095	(-0.224, 0.034)	0.940306	0.008	0.668	0.01
IBS	without.global_medialorbitofrontal_surfavg	32	-0.114	(-0.215, -0.012)	0.765036	0.028	-0.13	(-0.232, -0.027)	0.518915	-0.082	(-0.207, 0.043)	0.940306	0.019	0.179	0.013
IBS	without.global_postcentral_surfavg	32	-0.089	(-0.171, -0.008)	0.766846	0.032	-0.098	(-0.182, -0.014)	0.632416	-0.104	(-0.223, 0.014)	0.900352	0.385	0.396	0.399
IBS	without.global_fusiform_surfavg	32	-0.088	(-0.169, -0.006)	0.766846	0.034	-0.093	(-0.178, -0.009)	0.6377	-0.064	(-0.179, 0.052)	0.945142	0.32	0.577	0.353
IBS	without.global_superiortemporal_surfavg	32	-0.105	(-0.202, -0.008)	0.766846	0.034	-0.118	(-0.218, -0.019)	0.612299	-0.128	(-0.257, 0.001)	0.870582	0.066	0.249	0.057
IBS	without.global_paracentral_surfavg	32	-0.088	(-0.171, -0.004)	0.824204	0.039	-0.087	(-0.174, 0)	0.674767	-0.098	(-0.21, 0.013)	0.900352	0.236	0.94	0.279
IBS	without.global_frontalpole_surfavg	32	-0.081	(-0.158, -0.003)	0.848054	0.042	-0.096	(-0.176, -0.017)	0.608153	-0.024	(-0.136, 0.088)	0.978241	0.651	0.084	0.54
IBS	with.global_rostralanteriorcingulate_thickavg	32	0.079	(0.001, 0.157)	0.867968	0.047	0.071	(-0.009, 0.151)	0.721376	0.031	(-0.089, 0.151)	0.978241	0.453	0.397	0.468
IBS	with.global_pericalcarine_thickavg	32	0.089	(0, 0.177)	0.867968	0.05	0.089	(-0.004, 0.182)	0.716998	0.113	(-0.012, 0.238)	0.900352	0.149	0.976	0.182
IBS	with.global_lateraloccipital_surfavg	32	0.077	(0, 0.155)	0.867968	0.051	0.06	(-0.02, 0.14)	0.801739	0.1	(-0.023, 0.224)	0.900352	0.756	0.059	0.617
IBS	with.global_postcentral_thickavg	29	0.089	(-0.001, 0.18)	0.867968	0.052	0.086	(-0.005, 0.176)	0.716998	0.084	(-0.037, 0.206)	0.940306	0.982	0.468	0.984
FD	with.global_transversetemporal_surfavg	32	0.076	(-0.003, 0.155)	0.880572	0.059	0.103	(0.006, 0.2)	0.639011	0.002	(-0.116, 0.12)	0.999832	0.092	0.347	0.091
IBS	with.global_supramarginal_surfavg	32	-0.074	(-0.153, 0.005)	0.880572	0.067	-0.062	(-0.143, 0.019)	0.801739	-0.099	(-0.214, 0.015)	0.900352	0.566	0.224	0.539
FD	without.global_entorhinal_thickavg	32	0.065	(-0.006, 0.137)	0.880572	0.073	0.049	(-0.04, 0.137)	0.907811	0.086	(-0.021, 0.192)	0.90156	0.331	0.512	0.358
IBS	without.global_parsopercularis_surfavg	32	-0.082	(-0.172, 0.008)	0.880572	0.073	-0.077	(-0.17, 0.016)	0.752117	-0.106	(-0.222, 0.011)	0.900352	0.098	0.653	0.116
IBS	without.global_parahippocampal_surfavg	31	-0.08	(-0.17, 0.009)	0.905814	0.077	-0.083	(-0.176, 0.011)	0.721376	-0.061	(-0.184, 0.062)	0.953871	0.205	0.835	0.243
IBS	without.global_middletemporal_surfavg	32	-0.084	(-0.178, 0.01)	0.906067	0.079	-0.09	(-0.188, 0.008)	0.721376	-0.057	(-0.175, 0.062)	0.953871	0.066	0.642	0.079
FD	with.global_entorhinal_thickavg	32	0.061	(-0.008, 0.13)	0.929369	0.083	0.035	(-0.049, 0.119)	0.952749	0.105	(0.005, 0.205)	0.870582	0.838	0.286	0.827
IBS	without.global_inferiorparietal_surfavg	32	-0.084	(-0.18, 0.011)	0.929369	0.084	-0.091	(-0.191, 0.009)	0.721376	-0.068	(-0.187, 0.05)	0.945142	0.037	0.57	0.044
FD	with.global_middletemporal_surfavg	32	-0.06	(-0.129, 0.009)	0.930293	0.089	-0.042	(-0.127, 0.042)	0.922465	-0.043	(-0.155, 0.068)	0.953871	0.748	0.469	0.766
IBS	without.global_rostralanteriorcingulate_thickavg	32	0.069	(-0.013, 0.151)	0.930293	0.098	0.067	(-0.018, 0.153)	0.801739	-0.036	(-0.155, 0.083)	0.953871	0.281	0.867	0.326
FD	with.global_postcentral_thickavg	29	-0.06	(-0.131, 0.012)	0.930293	0.101	-0.079	(-0.167, 0.009)	0.721376	-0.074	(-0.177, 0.03)	0.940306	0.982	0.468	0.984
IBS	without.global_precentral_surfavg	32	-0.071	(-0.159, 0.016)	0.930293	0.108	-0.084	(-0.173, 0.005)	0.716998	-0.003	(-0.129, 0.122)	0.999367	0.224	0.221	0.201
IBS	without.global_pericalcarine_thickavg	30	0.074	(-0.017, 0.165)	0.930293	0.112	0.08	(-0.016, 0.176)	0.752117	0.125	(0, 0.251)	0.870582	0.116	0.629	0.136
IBS	without.global_inferiortemporal_surfavg	32	-0.071	(-0.159, 0.018)	0.930293	0.117	-0.075	(-0.167, 0.017)	0.752117	-0.049	(-0.165, 0.066)	0.953871	0.124	0.704	0.147
FD	with.global_precuneus_thickavg	31	0.056	(-0.014, 0.126)	0.930293	0.119	0.053	(-0.032, 0.137)	0.883431	0.028	(-0.079, 0.134)	0.978241	0.704	0.909	0.75
IBS	without.global_rostralmiddlefrontal_surfavg	32	-0.077	(-0.175, 0.021)	0.930293	0.124	-0.094	(-0.192, 0.005)	0.716998	-0.093	(-0.215, 0.028)	0.910947	0.038	0.15	0.025
FD	with.global_inferiorparietal_surfavg	32	-0.053	(-0.121, 0.015)	0.930293	0.125	-0.053	(-0.136, 0.03)	0.870875	-0.038	(-0.139, 0.062)	0.953871	0.516	0.984	0.57
IBS	without.global_caudalanteriorcingulate_surfavg	32	-0.06	(-0.137, 0.018)	0.930293	0.132	-0.071	(-0.15, 0.009)	0.721376	0.008	(-0.108, 0.125)	0.991301	0.539	0.239	0.517
FD	with.global_rostralanteriorcingulate_surfavg	32	0.06	(-0.019, 0.139)	0.930293	0.134	0.066	(-0.031, 0.164)	0.859717	0.084	(-0.017, 0.186)	0.900352	0.084	0.832	0.104
IBS	with.global_transversetemporal_surfavg	32	-0.069	(-0.16, 0.022)	0.930293	0.135	-0.059	(-0.153, 0.034)	0.876349	-0.056	(-0.177, 0.064)	0.953871	0.092	0.347	0.091
FD	with.global_superiorfrontal_thickavg	29	0.066	(-0.021, 0.153)	0.930293	0.139	0.112	(0.012, 0.212)	0.633539	0.073	(-0.047, 0.192)	0.944575	0.166	0.091	0.103
IBS	with.global_middletemporal_thickavg	32	0.059	(-0.02, 0.138)	0.930293	0.146	0.053	(-0.028, 0.134)	0.859717	0.068	(-0.04, 0.177)	0.940306	0.799	0.545	0.822
IBS	without.global_precuneus_surfavg	32	-0.068	(-0.161, 0.026)	0.930293	0.155	-0.069	(-0.166, 0.029)	0.853732	-0.069	(-0.184, 0.046)	0.944575	0.047	0.924	0.061
FD	with.global_superiortemporal_surfavg	32	0.051	(-0.02, 0.121)	0.930293	0.157	0.047	(-0.039, 0.132)	0.907811	0.02	(-0.088, 0.128)	0.978241	0.488	0.884	0.542
IBS	without.global_insula_surfavg	32	-0.068	(-0.162, 0.027)	0.930293	0.163	-0.075	(-0.174, 0.023)	0.801739	-0.083	(-0.202, 0.036)	0.940306	0.046	0.487	0.051
FD	with.global_insula_thickavg	32	-0.048	(-0.117, 0.02)	0.931095	0.167	-0.047	(-0.13, 0.036)	0.901756	-0.013	(-0.118, 0.091)	0.985816	0.461	0.964	0.515
FD	without.global_precuneus_thickavg	28	0.054	(-0.025, 0.133)	0.950494	0.178	0.084	(-0.014, 0.183)	0.73659	0.079	(-0.032, 0.191)	0.940306	0.151	0.312	0.146
FD	without.global_transversetemporal_surfavg	32	0.052	(-0.024, 0.128)	0.950494	0.18	0.057	(-0.037, 0.152)	0.886765	0.071	(-0.034, 0.175)	0.940306	0.126	0.852	0.153
IBS	with.global_superiortemporal_thickavg	31	-0.072	(-0.178, 0.034)	0.950494	0.182	-0.086	(-0.187, 0.015)	0.752117	-0.066	(-0.222, 0.09)	0.953871	0.102	0.042	0.04
IBS	without.global_lingual_surfavg	32	-0.052	(-0.13, 0.026)	0.972118	0.193	-0.065	(-0.146, 0.015)	0.752117	-0.079	(-0.188, 0.03)	0.940306	0.731	0.156	0.674
IBS	without.global_entorhinal_surfavg	32	-0.052	(-0.131, 0.027)	0.972118	0.199	-0.053	(-0.134, 0.029)	0.865615	-0.077	(-0.186, 0.031)	0.940306	0.67	0.939	0.719
FD	with.global_parahippocampal_thickavg	32	-0.044	(-0.113, 0.024)	0.972118	0.206	-0.08	(-0.163, 0.004)	0.716998	-0.068	(-0.173, 0.037)	0.940306	0.885	0.144	0.838
IBS	without.global_isthmuscingulate_surfavg	32	-0.05	(-0.128, 0.028)	0.972118	0.206	-0.057	(-0.137, 0.023)	0.850223	0	(-0.107, 0.107)	0.999832	0.584	0.462	0.608
FD	with.global_fusiform_thickavg	31	-0.052	(-0.134, 0.029)	0.972118	0.209	-0.089	(-0.188, 0.01)	0.721376	-0.049	(-0.157, 0.058)	0.953871	0.079	0.208	0.064
IBS	without.global_caudalmiddlefrontal_surfavg	32	-0.071	(-0.183, 0.04)	0.972118	0.212	-0.078	(-0.194, 0.038)	0.859717	-0.099	(-0.228, 0.03)	0.910947	0.001	0.621	0.001
FD	with.global_parsorbitalis_surfavg	32	0.049	(-0.031, 0.128)	0.988431	0.23	0.025	(-0.072, 0.122)	0.952749	0.074	(-0.037, 0.185)	0.940306	0.083	0.407	0.087
IBS	without.global_bankssts_surfavg	32	-0.049	(-0.13, 0.031)	0.988431	0.232	-0.059	(-0.142, 0.024)	0.850223	-0.006	(-0.118, 0.106)	0.993571	0.543	0.31	0.541
FD	without.global_superiorfrontal_thickavg	29	0.057	(-0.038, 0.151)	0.992604	0.243	0.114	(0.002, 0.226)	0.658525	0.009	(-0.115, 0.133)	0.991301	0.073	0.08	0.036
IBS	with.global_cuneus_surfavg	32	-0.046	(-0.124, 0.032)	0.992604	0.249	-0.056	(-0.137, 0.024)	0.859717	-0.023	(-0.134, 0.088)	0.978241	0.735	0.281	0.722
IBS	without.global_postcentral_thickavg	32	0.046	(-0.033, 0.125)	0.992604	0.254	0.049	(-0.032, 0.131)	0.886765	0.048	(-0.061, 0.158)	0.953871	0.714	0.748	0.755
IBS	with.global_precentral_surfavg	32	0.046	(-0.033, 0.125)	0.992604	0.257	0.042	(-0.039, 0.123)	0.922465	0.017	(-0.093, 0.126)	0.985816	0.839	0.69	0.866
FD	without.global_lingual_thickavg	32	0.043	(-0.032, 0.118)	0.996432	0.265	0.022	(-0.07, 0.115)	0.952749	0.071	(-0.037, 0.179)	0.940306	0.198	0.451	0.213
FD	without.global_parahippocampal_thickavg	30	-0.041	(-0.113, 0.031)	0.996432	0.268	-0.065	(-0.153, 0.022)	0.801739	-0.061	(-0.177, 0.054)	0.945142	0.411	0.326	0.413
IBS	without.global_temporalpole_surfavg	32	-0.044	(-0.124, 0.035)	0.996432	0.275	-0.066	(-0.147, 0.015)	0.752117	-0.058	(-0.177, 0.06)	0.953871	0.654	0.022	0.422
FD	with.global_caudalanteriorcingulate_thickavg	32	-0.039	(-0.111, 0.033)	0.996432	0.284	-0.06	(-0.148, 0.028)	0.859717	-0.038	(-0.143, 0.068)	0.953871	0.274	0.422	0.288
FD	without.global_postcentral_thickavg	32	-0.037	(-0.106, 0.032)	0.996432	0.295	-0.029	(-0.113, 0.055)	0.952749	-0.07	(-0.176, 0.036)	0.940306	0.714	0.748	0.755
IBS	with.global_pericalcarine_surfavg	32	-0.042	(-0.121, 0.037)	0.996432	0.296	-0.047	(-0.128, 0.034)	0.901756	-0.039	(-0.148, 0.071)	0.953871	0.825	0.581	0.848
FD	with.global_supramarginal_surfavg	32	0.036	(-0.033, 0.105)	0.996432	0.304	0.066	(-0.018, 0.15)	0.801739	0.054	(-0.047, 0.155)	0.945142	0.566	0.224	0.539
IBS	with.global_posteriorcingulate_surfavg	32	-0.042	(-0.124, 0.039)	0.996432	0.309	-0.032	(-0.116, 0.052)	0.952749	-0.024	(-0.135, 0.086)	0.978241	0.317	0.295	0.311
IBS	with.global_bankssts_surfavg	32	0.04	(-0.04, 0.121)	0.996432	0.328	0.04	(-0.043, 0.123)	0.922465	-0.006	(-0.128, 0.116)	0.993571	0.646	0.979	0.697
FD	without.global_middletemporal_thickavg	32	-0.043	(-0.13, 0.044)	0.996432	0.332	-0.028	(-0.136, 0.079)	0.952749	-0.081	(-0.194, 0.032)	0.940306	0.023	0.644	0.028
FD	with.global_postcentral_surfavg	32	-0.034	(-0.103, 0.036)	0.996432	0.339	-0.022	(-0.107, 0.063)	0.952749	-0.008	(-0.111, 0.095)	0.991301	0.853	0.637	0.876
FD	with.global_inferiortemporal_surfavg	32	-0.033	(-0.101, 0.035)	0.996432	0.342	-0.022	(-0.104, 0.061)	0.952749	-0.033	(-0.135, 0.07)	0.953871	0.793	0.635	0.822
FD	without.global_inferiorparietal_surfavg	32	-0.04	(-0.123, 0.043)	0.996432	0.345	-0.057	(-0.16, 0.046)	0.901756	0.012	(-0.106, 0.129)	0.990682	0.037	0.57	0.044
IBS	without.global_lateraloccipital_surfavg	32	-0.039	(-0.12, 0.042)	0.996432	0.348	-0.06	(-0.14, 0.019)	0.801739	-0.002	(-0.121, 0.118)	0.999832	0.558	0.021	0.334
FD	without.global_caudalanteriorcingulate_thickavg	31	-0.033	(-0.103, 0.037)	0.996432	0.356	-0.042	(-0.13, 0.045)	0.922465	-0.089	(-0.197, 0.018)	0.900352	0.33	0.717	0.374
IBS	with.global_rostralanteriorcingulate_surfavg	32	-0.042	(-0.133, 0.048)	0.996432	0.358	-0.04	(-0.134, 0.054)	0.952749	-0.047	(-0.153, 0.059)	0.953871	0.084	0.832	0.104
IBS	with.global_parstriangularis_surfavg	32	-0.036	(-0.114, 0.042)	0.996432	0.363	-0.025	(-0.105, 0.055)	0.952749	-0.007	(-0.116, 0.103)	0.991301	0.513	0.237	0.491
FD	with.global_bankssts_thickavg	30	-0.038	(-0.123, 0.046)	0.996432	0.374	-0.041	(-0.148, 0.065)	0.952749	-0.031	(-0.147, 0.085)	0.978241	0.048	0.922	0.063
FD	without.global_parsorbitalis_surfavg	32	0.038	(-0.046, 0.123)	0.996432	0.375	0.003	(-0.099, 0.105)	0.986917	0.059	(-0.059, 0.178)	0.953871	0.037	0.238	0.03
FD	with.global_lingual_surfavg	32	-0.031	(-0.099, 0.038)	0.996432	0.379	-0.046	(-0.129, 0.037)	0.901756	-0.005	(-0.106, 0.095)	0.993571	0.782	0.515	0.803
FD	with.global_parstriangularis_thickavg	31	-0.033	(-0.108, 0.042)	0.996432	0.39	-0.045	(-0.138, 0.047)	0.922465	-0.037	(-0.144, 0.07)	0.953871	0.223	0.639	0.254
FD	with.global_lingual_thickavg	32	0.034	(-0.044, 0.112)	0.996432	0.392	-0.007	(-0.1, 0.086)	0.980743	0.088	(-0.024, 0.199)	0.910947	0.17	0.131	0.125
FD	without.global_inferiorparietal_thickavg	31	0.03	(-0.04, 0.101)	0.996432	0.399	0.05	(-0.037, 0.138)	0.901756	-0.029	(-0.132, 0.074)	0.974377	0.339	0.448	0.359
IBS	with.global_parsorbitalis_surfavg	32	-0.039	(-0.131, 0.052)	0.996432	0.4	-0.048	(-0.143, 0.046)	0.922465	-0.068	(-0.187, 0.051)	0.945142	0.083	0.407	0.087
IBS	without.global_middletemporal_thickavg	32	0.043	(-0.057, 0.142)	0.996432	0.401	0.048	(-0.055, 0.152)	0.928812	0.087	(-0.031, 0.206)	0.940306	0.023	0.644	0.028
FD	without.global_bankssts_surfavg	32	-0.03	(-0.1, 0.04)	0.996432	0.403	-0.055	(-0.141, 0.03)	0.865615	-0.024	(-0.13, 0.082)	0.978241	0.543	0.31	0.541
FD	without.global_middletemporal_surfavg	32	-0.035	(-0.117, 0.047)	0.996432	0.404	-0.049	(-0.15, 0.053)	0.922465	-0.048	(-0.16, 0.065)	0.953871	0.066	0.642	0.079
IBS	with.global_bankssts_thickavg	30	-0.045	(-0.152, 0.062)	0.996432	0.41	-0.046	(-0.156, 0.064)	0.952749	-0.124	(-0.286, 0.038)	0.910947	0.048	0.922	0.063
IBS	with.global_inferiorparietal_thickavg	30	-0.033	(-0.111, 0.046)	0.996432	0.411	-0.034	(-0.115, 0.048)	0.952749	-0.039	(-0.158, 0.08)	0.953871	0.468	0.942	0.525
FD	without.global_lingual_surfavg	32	-0.028	(-0.096, 0.04)	0.996432	0.416	-0.063	(-0.146, 0.02)	0.801739	0	(-0.105, 0.104)	0.999832	0.731	0.156	0.674
FD	without.global_rostralanteriorcingulate_surfavg	32	0.029	(-0.041, 0.1)	0.996432	0.416	0.019	(-0.069, 0.106)	0.952749	0.082	(-0.019, 0.182)	0.900352	0.304	0.678	0.343
IBS	with.global_precuneus_surfavg	32	0.032	(-0.046, 0.109)	0.996432	0.422	0.04	(-0.04, 0.12)	0.922465	0.039	(-0.063, 0.141)	0.953871	0.907	0.367	0.907
IBS	with.global_insula_thickavg	32	-0.032	(-0.111, 0.046)	0.996432	0.423	-0.032	(-0.112, 0.049)	0.952749	-0.056	(-0.169, 0.057)	0.953871	0.461	0.964	0.515
IBS	with.global_rostralmiddlefrontal_thickavg	32	-0.033	(-0.116, 0.049)	0.996432	0.432	-0.023	(-0.107, 0.062)	0.952749	-0.065	(-0.185, 0.055)	0.945142	0.309	0.29	0.301
IBS	with.global_lingual_surfavg	32	0.031	(-0.047, 0.109)	0.996432	0.44	0.025	(-0.056, 0.105)	0.952749	0.038	(-0.07, 0.145)	0.953871	0.782	0.515	0.803
FD	Full_Thickness	30	0.036	(-0.058, 0.13)	0.996432	0.456	0.071	(-0.037, 0.179)	0.859717	0.026	(-0.096, 0.147)	0.978241	0.028	0.209	0.021
IBS	with.global_cuneus_thickavg	31	0.03	(-0.049, 0.108)	0.996432	0.461	0.035	(-0.046, 0.116)	0.952749	0.077	(-0.042, 0.196)	0.940306	0.524	0.559	0.56
IBS	with.global_postcentral_surfavg	32	0.03	(-0.05, 0.109)	0.996432	0.464	0.034	(-0.047, 0.116)	0.952749	0.02	(-0.087, 0.126)	0.978241	0.853	0.637	0.876
FD	with.global_transversetemporal_thickavg	30	-0.028	(-0.104, 0.048)	0.996432	0.466	-0.064	(-0.158, 0.029)	0.859717	-0.054	(-0.159, 0.051)	0.945142	0.214	0.202	0.185
FD	with.global_cuneus_surfavg	32	0.025	(-0.043, 0.094)	0.996432	0.468	-0.001	(-0.084, 0.082)	0.991599	0.023	(-0.074, 0.119)	0.978241	0.735	0.281	0.722
FD	with.global_superiorfrontal_surfavg	32	0.025	(-0.043, 0.093)	0.996432	0.477	0.003	(-0.08, 0.086)	0.986917	0.045	(-0.064, 0.155)	0.953871	0.532	0.379	0.544
FD	without.global_superiorparietal_thickavg	32	0.025	(-0.044, 0.093)	0.996432	0.479	0.086	(0.003, 0.17)	0.639011	0.057	(-0.044, 0.159)	0.945142	0.909	0.012	0.67
IBS	with.global_isthmuscingulate_surfavg	32	0.028	(-0.05, 0.106)	0.996432	0.481	0.029	(-0.052, 0.109)	0.952749	0.02	(-0.087, 0.126)	0.978241	0.57	0.95	0.623
FD	with.global_isthmuscingulate_thickavg	32	-0.024	(-0.092, 0.043)	0.996432	0.481	-0.007	(-0.089, 0.076)	0.980743	-0.032	(-0.128, 0.064)	0.953871	0.955	0.464	0.959
IBS	with.global_lateralorbitofrontal_surfavg	32	-0.031	(-0.119, 0.057)	0.996432	0.494	-0.028	(-0.121, 0.064)	0.952749	-0.066	(-0.177, 0.045)	0.945142	0.112	0.805	0.136
FD	with.global_bankssts_surfavg	32	-0.024	(-0.094, 0.046)	0.996432	0.499	-0.025	(-0.11, 0.061)	0.952749	0.025	(-0.087, 0.136)	0.978241	0.646	0.979	0.697
IBS	without.global_inferiorparietal_thickavg	31	-0.028	(-0.109, 0.053)	0.996432	0.502	-0.02	(-0.104, 0.063)	0.952749	0.021	(-0.097, 0.138)	0.980313	0.339	0.448	0.359
IBS	with.global_medialorbitofrontal_surfavg	32	-0.029	(-0.113, 0.056)	0.996432	0.507	-0.038	(-0.125, 0.049)	0.952749	-0.034	(-0.142, 0.073)	0.953871	0.232	0.33	0.231
IBS	without.global_superiortemporal_thickavg	32	-0.039	(-0.155, 0.076)	0.996432	0.507	-0.05	(-0.17, 0.07)	0.952749	-0.014	(-0.148, 0.12)	0.987587	0.001	0.436	0.001
IBS	with.global_inferiortemporal_surfavg	32	0.026	(-0.052, 0.104)	0.996432	0.51	0.031	(-0.05, 0.111)	0.952749	0.042	(-0.064, 0.147)	0.953871	0.793	0.635	0.822
FD	without.global_parsopercularis_thickavg	32	0.023	(-0.045, 0.091)	0.996432	0.512	0.054	(-0.028, 0.137)	0.859717	-0.057	(-0.161, 0.047)	0.945142	0.656	0.189	0.614
FD	with.global_parsorbitalis_thickavg	31	-0.025	(-0.101, 0.051)	0.996432	0.516	-0.073	(-0.16, 0.015)	0.752117	-0.054	(-0.167, 0.06)	0.953871	0.424	0.054	0.291
IBS	with.global_parstriangularis_thickavg	31	-0.028	(-0.112, 0.056)	0.996432	0.519	-0.032	(-0.12, 0.055)	0.952749	-0.077	(-0.199, 0.045)	0.940306	0.223	0.639	0.254
FD	with.global_superiorparietal_thickavg	31	0.027	(-0.056, 0.111)	0.996432	0.52	0.099	(0.009, 0.19)	0.6377	0.093	(-0.018, 0.204)	0.900352	0.303	0.006	0.082
IBS	with.global_parahippocampal_surfavg	31	-0.028	(-0.114, 0.058)	0.996432	0.522	-0.024	(-0.114, 0.065)	0.952749	0.014	(-0.104, 0.132)	0.985816	0.294	0.7	0.335
IBS	without.global_caudalanteriorcingulate_thickavg	31	0.027	(-0.058, 0.111)	0.996432	0.533	0.024	(-0.063, 0.111)	0.952749	-0.015	(-0.132, 0.101)	0.985816	0.33	0.717	0.374
IBS	with.global_temporalpole_surfavg	32	0.025	(-0.054, 0.103)	0.996432	0.537	0.005	(-0.076, 0.086)	0.980743	0.043	(-0.063, 0.148)	0.953871	0.971	0.034	0.885
FD	without.global_insula_thickavg	32	-0.027	(-0.112, 0.059)	0.996432	0.538	-0.004	(-0.109, 0.101)	0.986917	-0.011	(-0.12, 0.099)	0.99082	0.027	0.457	0.029
IBS	with.global_rostralmiddlefrontal_surfavg	32	0.029	(-0.063, 0.121)	0.996432	0.54	0.017	(-0.077, 0.112)	0.96664	0.003	(-0.111, 0.116)	0.999367	0.078	0.291	0.073
IBS	with.global_caudalanteriorcingulate_thickavg	32	0.026	(-0.057, 0.108)	0.996432	0.542	0.018	(-0.067, 0.103)	0.95279	-0.009	(-0.12, 0.101)	0.991301	0.274	0.422	0.288
IBS	with.global_superiorfrontal_surfavg	32	-0.024	(-0.103, 0.054)	0.996432	0.542	-0.033	(-0.113, 0.048)	0.952749	-0.038	(-0.154, 0.078)	0.953871	0.532	0.379	0.544
FD	with.global_parsopercularis_surfavg	32	-0.021	(-0.089, 0.047)	0.996432	0.543	0.012	(-0.071, 0.094)	0.980511	-0.053	(-0.158, 0.051)	0.9488	0.666	0.174	0.617
FD	without.global_cuneus_surfavg	32	0.021	(-0.047, 0.089)	0.996432	0.543	-0.019	(-0.103, 0.064)	0.952749	0.055	(-0.05, 0.159)	0.945142	0.859	0.095	0.777
FD	with.global_temporalpole_thickavg	29	-0.025	(-0.106, 0.056)	0.996432	0.548	0.007	(-0.088, 0.101)	0.980743	-0.037	(-0.148, 0.075)	0.953871	0.217	0.217	0.191
FD	without.global_caudalmiddlefrontal_thickavg	31	0.021	(-0.048, 0.091)	0.996432	0.549	0.063	(-0.021, 0.146)	0.801739	-0.028	(-0.131, 0.075)	0.978241	0.491	0.091	0.393
FD	without.global_inferiortemporal_surfavg	32	-0.024	(-0.101, 0.053)	0.996432	0.549	-0.034	(-0.129, 0.061)	0.952749	0.042	(-0.071, 0.155)	0.953871	0.124	0.704	0.147
FD	with.global_inferiorparietal_thickavg	30	0.021	(-0.049, 0.092)	0.996432	0.55	0.02	(-0.065, 0.105)	0.952749	0.029	(-0.077, 0.135)	0.978241	0.468	0.942	0.525
FD	without.global_fusiform_thickavg	32	-0.027	(-0.117, 0.063)	0.996432	0.558	-0.033	(-0.145, 0.079)	0.952749	-0.069	(-0.178, 0.041)	0.940306	0.006	0.846	0.008
IBS	without.global_parstriangularis_thickavg	30	-0.026	(-0.112, 0.061)	0.996432	0.558	-0.019	(-0.108, 0.07)	0.952749	-0.046	(-0.166, 0.073)	0.953871	0.183	0.473	0.199
FD	without.global_bankssts_thickavg	31	-0.03	(-0.131, 0.071)	0.996432	0.561	-0.013	(-0.139, 0.113)	0.980743	-0.076	(-0.197, 0.045)	0.940306	0.001	0.637	0.001
FD	with.global_parsopercularis_thickavg	30	0.02	(-0.048, 0.088)	0.996432	0.563	0.022	(-0.062, 0.107)	0.952749	-0.005	(-0.112, 0.103)	0.993571	0.818	0.926	0.855
FD	with.global_cuneus_thickavg	31	-0.02	(-0.089, 0.048)	0.996432	0.564	-0.006	(-0.089, 0.078)	0.980743	-0.063	(-0.163, 0.037)	0.940306	0.524	0.559	0.56
IBS	with.global_posteriorcingulate_thickavg	30	-0.028	(-0.125, 0.07)	0.996432	0.575	-0.032	(-0.134, 0.069)	0.952749	-0.016	(-0.143, 0.11)	0.985816	0.029	0.686	0.036
FD	with.global_precuneus_surfavg	32	-0.019	(-0.087, 0.048)	0.996432	0.577	0.002	(-0.08, 0.085)	0.986917	-0.052	(-0.147, 0.044)	0.945142	0.907	0.367	0.907
FD	with.global_medialorbitofrontal_thickavg	30	-0.019	(-0.09, 0.051)	0.996432	0.594	-0.04	(-0.126, 0.046)	0.927266	-0.042	(-0.149, 0.065)	0.953871	0.787	0.402	0.796
IBS	with.global_paracentral_surfavg	32	-0.021	(-0.099, 0.057)	0.996432	0.597	-0.012	(-0.092, 0.068)	0.980344	-0.012	(-0.115, 0.091)	0.985816	0.564	0.353	0.571
IBS	with.global_medialorbitofrontal_thickavg	30	0.022	(-0.06, 0.105)	0.996432	0.601	0.015	(-0.069, 0.099)	0.96664	0.032	(-0.09, 0.153)	0.978241	0.787	0.402	0.796
FD	without.global_supramarginal_surfavg	32	0.02	(-0.054, 0.094)	0.996432	0.601	0.015	(-0.077, 0.107)	0.979138	0.077	(-0.027, 0.181)	0.940306	0.213	0.865	0.252
FD	with.global_lateraloccipital_surfavg	32	0.017	(-0.05, 0.085)	0.996432	0.614	-0.028	(-0.111, 0.054)	0.952749	0.015	(-0.086, 0.115)	0.985816	0.756	0.059	0.617
IBS	with.global_frontalpole_surfavg	32	-0.02	(-0.101, 0.06)	0.996432	0.62	-0.034	(-0.115, 0.047)	0.952749	-0.003	(-0.114, 0.108)	0.999367	0.405	0.141	0.346
IBS	without.global_medialorbitofrontal_thickavg	31	0.02	(-0.058, 0.098)	0.996432	0.62	0.017	(-0.063, 0.098)	0.952749	0.02	(-0.092, 0.132)	0.979145	0.768	0.792	0.806
IBS	without.global_cuneus_thickavg	32	0.022	(-0.066, 0.11)	0.996432	0.622	0.033	(-0.057, 0.123)	0.952749	0.08	(-0.046, 0.206)	0.940306	0.188	0.3	0.182
FD	without.global_paracentral_thickavg	31	0.022	(-0.066, 0.11)	0.996432	0.627	0.046	(-0.064, 0.156)	0.952749	0.033	(-0.074, 0.14)	0.953871	0.017	0.466	0.019
FD	with.global_superiorparietal_surfavg	32	0.019	(-0.058, 0.095)	0.996432	0.629	-0.014	(-0.106, 0.079)	0.980511	0.11	(0, 0.219)	0.870582	0.187	0.229	0.167
FD	with.global_lateralorbitofrontal_thickavg	30	-0.017	(-0.085, 0.052)	0.996432	0.631	-0.047	(-0.131, 0.037)	0.901756	-0.019	(-0.125, 0.087)	0.978241	0.797	0.223	0.768
IBS	without.global_temporalpole_thickavg	32	0.023	(-0.071, 0.117)	0.996432	0.633	0.038	(-0.057, 0.133)	0.952749	0.008	(-0.104, 0.121)	0.991301	0.087	0.172	0.065
IBS	with.global_superiorfrontal_thickavg	29	0.022	(-0.07, 0.114)	0.996432	0.636	0.039	(-0.052, 0.13)	0.952749	0.025	(-0.095, 0.145)	0.978241	0.166	0.091	0.103
IBS	with.global_precuneus_thickavg	31	0.019	(-0.059, 0.097)	0.996432	0.639	0.018	(-0.062, 0.098)	0.952749	0.074	(-0.043, 0.19)	0.940306	0.704	0.909	0.75
IBS	without.global_posteriorcingulate_thickavg	32	-0.024	(-0.125, 0.077)	0.996432	0.644	-0.022	(-0.127, 0.083)	0.95279	0.001	(-0.127, 0.129)	0.999832	0.011	0.894	0.015
FD	without.global_rostralmiddlefrontal_thickavg	27	0.02	(-0.065, 0.104)	0.996432	0.648	0.066	(-0.034, 0.166)	0.859717	0.038	(-0.084, 0.16)	0.953871	0.222	0.111	0.155
FD	without.global_supramarginal_thickavg	32	0.019	(-0.064, 0.102)	0.996432	0.649	0.046	(-0.056, 0.148)	0.952749	-0.038	(-0.151, 0.075)	0.953871	0.058	0.368	0.059
FD	with.global_isthmuscingulate_surfavg	32	0.015	(-0.053, 0.083)	0.996432	0.659	0.017	(-0.066, 0.1)	0.955656	0.021	(-0.089, 0.131)	0.978241	0.57	0.95	0.623
FD	without.global_parsopercularis_surfavg	32	-0.017	(-0.095, 0.061)	0.996432	0.661	-0.005	(-0.101, 0.092)	0.982087	-0.034	(-0.146, 0.078)	0.953871	0.098	0.653	0.116
IBS	Full_Thickness	30	-0.025	(-0.139, 0.088)	0.996432	0.663	0.006	(-0.116, 0.128)	0.982087	-0.036	(-0.171, 0.1)	0.978241	0.028	0.209	0.021
IBS	without.global_rostralmiddlefrontal_thickavg	27	-0.024	(-0.131, 0.084)	0.996432	0.666	-0.004	(-0.11, 0.102)	0.986917	-0.07	(-0.2, 0.059)	0.945142	0.222	0.111	0.155
FD	with.global_fusiform_surfavg	32	0.015	(-0.053, 0.083)	0.996432	0.667	0.026	(-0.057, 0.109)	0.952749	0.053	(-0.048, 0.153)	0.945142	0.652	0.66	0.692
IBS	with.global_precentral_thickavg	27	-0.019	(-0.107, 0.069)	0.996432	0.668	-0.011	(-0.101, 0.079)	0.980511	-0.101	(-0.244, 0.042)	0.940306	0.313	0.347	0.317
IBS	without.global_insula_thickavg	32	-0.021	(-0.119, 0.077)	0.996432	0.67	-0.013	(-0.114, 0.089)	0.980511	-0.071	(-0.189, 0.048)	0.944575	0.027	0.457	0.029
IBS	without.global_superiorfrontal_thickavg	29	0.021	(-0.077, 0.119)	0.996432	0.674	0.042	(-0.056, 0.139)	0.952749	-0.001	(-0.111, 0.109)	0.999832	0.073	0.08	0.036
FD	without.global_temporalpole_thickavg	32	-0.017	(-0.099, 0.065)	0.996432	0.678	0.022	(-0.077, 0.121)	0.952749	-0.022	(-0.128, 0.085)	0.978241	0.087	0.172	0.065
FD	without.global_precuneus_surfavg	32	-0.017	(-0.098, 0.064)	0.996432	0.679	-0.02	(-0.121, 0.081)	0.956005	-0.001	(-0.112, 0.11)	0.999832	0.047	0.924	0.061
IBS	without.global_bankssts_thickavg	31	-0.025	(-0.146, 0.096)	0.996432	0.681	-0.02	(-0.145, 0.105)	0.979138	0.021	(-0.125, 0.166)	0.985816	0.001	0.637	0.001
FD	with.global_precentral_surfavg	32	-0.014	(-0.083, 0.055)	0.996432	0.682	-0.024	(-0.108, 0.06)	0.952749	-0.033	(-0.133, 0.068)	0.953871	0.839	0.69	0.866
IBS	with.global_middletemporal_surfavg	32	0.016	(-0.063, 0.096)	0.996432	0.685	0.023	(-0.058, 0.105)	0.952749	0.025	(-0.084, 0.135)	0.978241	0.748	0.469	0.766
FD	without.global_transversetemporal_thickavg	32	-0.016	(-0.096, 0.063)	0.996432	0.687	-0.027	(-0.125, 0.072)	0.952749	-0.007	(-0.114, 0.099)	0.991301	0.07	0.718	0.086
FD	without.global_precentral_thickavg	32	0.014	(-0.056, 0.084)	0.996432	0.688	0.05	(-0.034, 0.133)	0.901756	0.005	(-0.099, 0.108)	0.993571	0.474	0.15	0.419
FD	with.global_supramarginal_thickavg	31	0.015	(-0.06, 0.091)	0.996432	0.693	0.009	(-0.084, 0.102)	0.980743	-0.039	(-0.159, 0.081)	0.953871	0.251	0.818	0.293
FD	without.global_medialorbitofrontal_thickavg	31	-0.014	(-0.084, 0.056)	0.996432	0.694	-0.02	(-0.105, 0.064)	0.952749	-0.012	(-0.118, 0.094)	0.985816	0.768	0.792	0.806
FD	without.global_insula_surfavg	32	-0.017	(-0.099, 0.066)	0.996432	0.695	-0.037	(-0.139, 0.064)	0.952749	-0.037	(-0.144, 0.07)	0.953871	0.046	0.487	0.051
FD	without.global_temporalpole_surfavg	32	0.014	(-0.056, 0.083)	0.996432	0.695	-0.042	(-0.126, 0.042)	0.922465	0.032	(-0.073, 0.137)	0.953871	0.654	0.022	0.422
IBS	with.global_fusiform_surfavg	32	0.016	(-0.062, 0.094)	0.996432	0.696	0.02	(-0.06, 0.1)	0.952749	-0.032	(-0.147, 0.083)	0.974377	0.652	0.66	0.692
IBS	with.global_insula_surfavg	32	0.016	(-0.063, 0.094)	0.996432	0.697	0.013	(-0.067, 0.094)	0.979138	0.051	(-0.054, 0.156)	0.953871	0.563	0.813	0.614
IBS	with.global_temporalpole_thickavg	29	0.019	(-0.08, 0.118)	0.996432	0.707	0.045	(-0.061, 0.151)	0.952749	-0.029	(-0.163, 0.104)	0.978241	0.217	0.217	0.191
FD	without.global_lateraloccipital_surfavg	32	0.013	(-0.057, 0.084)	0.996432	0.711	-0.042	(-0.125, 0.04)	0.922465	0.027	(-0.087, 0.141)	0.978241	0.558	0.021	0.334
FD	without.global_superiorfrontal_surfavg	32	0.014	(-0.061, 0.089)	0.996432	0.716	-0.023	(-0.113, 0.067)	0.952749	0.014	(-0.095, 0.122)	0.985816	0.243	0.159	0.2
FD	without.global_isthmuscingulate_thickavg	31	-0.013	(-0.083, 0.057)	0.996432	0.72	0.014	(-0.071, 0.099)	0.979138	-0.018	(-0.121, 0.084)	0.978241	0.707	0.277	0.694
FD	with.global_pericalcarine_thickavg	32	-0.014	(-0.091, 0.063)	0.996432	0.722	-0.013	(-0.108, 0.082)	0.980511	-0.008	(-0.116, 0.099)	0.991301	0.149	0.976	0.182
FD	with.global_inferiortemporal_thickavg	31	-0.013	(-0.085, 0.059)	0.996432	0.723	-0.01	(-0.099, 0.08)	0.980743	0.03	(-0.075, 0.135)	0.974377	0.262	0.898	0.308
FD	with.global_temporalpole_surfavg	32	0.012	(-0.056, 0.081)	0.996432	0.73	-0.04	(-0.124, 0.044)	0.922465	0.035	(-0.062, 0.132)	0.953871	0.971	0.034	0.885
FD	with.global_insula_surfavg	32	-0.012	(-0.08, 0.056)	0.996432	0.732	-0.018	(-0.101, 0.065)	0.952749	-0.003	(-0.099, 0.093)	0.999367	0.563	0.813	0.614
FD	with.global_parahippocampal_surfavg	31	0.013	(-0.061, 0.086)	0.996432	0.735	0.023	(-0.068, 0.114)	0.952749	-0.018	(-0.128, 0.092)	0.982823	0.294	0.7	0.335
FD	with.global_superiortemporal_thickavg	31	-0.015	(-0.102, 0.072)	0.996432	0.736	-0.079	(-0.182, 0.024)	0.801739	-0.046	(-0.161, 0.069)	0.953871	0.102	0.042	0.04
FD	without.global_cuneus_thickavg	32	-0.013	(-0.089, 0.064)	0.996432	0.742	0.015	(-0.078, 0.108)	0.979138	-0.069	(-0.173, 0.036)	0.940306	0.188	0.3	0.182
FD	without.global_superiorparietal_surfavg	32	0.012	(-0.06, 0.083)	0.996432	0.748	-0.032	(-0.116, 0.052)	0.952749	0.038	(-0.073, 0.148)	0.953871	0.432	0.076	0.325
IBS	with.global_superiorparietal_surfavg	32	-0.014	(-0.102, 0.074)	0.996432	0.749	-0.027	(-0.116, 0.063)	0.952749	-0.046	(-0.167, 0.075)	0.953871	0.187	0.229	0.167
FD	with.global_lateralorbitofrontal_surfavg	32	0.012	(-0.065, 0.089)	0.996432	0.754	0.019	(-0.076, 0.115)	0.955656	0.024	(-0.09, 0.138)	0.978241	0.112	0.805	0.136
IBS	with.global_transversetemporal_thickavg	30	-0.015	(-0.107, 0.078)	0.996432	0.757	-0.023	(-0.116, 0.069)	0.952749	-0.027	(-0.162, 0.109)	0.978241	0.214	0.202	0.185
FD	without.global_superiortemporal_surfavg	32	0.013	(-0.071, 0.098)	0.996432	0.76	-0.021	(-0.124, 0.081)	0.95279	0.026	(-0.085, 0.137)	0.978241	0.066	0.249	0.057
FD	with.global_rostralmiddlefrontal_surfavg	32	0.012	(-0.068, 0.093)	0.996432	0.763	-0.018	(-0.116, 0.08)	0.96664	0.022	(-0.094, 0.138)	0.978241	0.078	0.291	0.073
FD	with.global_paracentral_surfavg	32	0.01	(-0.057, 0.078)	0.996432	0.765	0.033	(-0.05, 0.116)	0.952749	-0.007	(-0.106, 0.091)	0.991301	0.564	0.353	0.571
IBS	without.global_transversetemporal_thickavg	32	-0.014	(-0.105, 0.078)	0.996432	0.768	-0.018	(-0.113, 0.078)	0.96664	-0.007	(-0.127, 0.113)	0.991301	0.07	0.718	0.086
FD	without.global_pericalcarine_thickavg	30	-0.011	(-0.092, 0.069)	0.996432	0.782	0.003	(-0.098, 0.103)	0.986917	-0.023	(-0.134, 0.088)	0.978241	0.116	0.629	0.136
IBS	without.global_parahippocampal_thickavg	30	-0.011	(-0.092, 0.069)	0.996432	0.787	-0.021	(-0.103, 0.062)	0.952749	0.045	(-0.085, 0.174)	0.953871	0.411	0.326	0.413
IBS	without.global_inferiortemporal_thickavg	32	0.014	(-0.088, 0.116)	0.996432	0.789	0.023	(-0.083, 0.129)	0.952749	-0.008	(-0.116, 0.099)	0.991301	0.01	0.457	0.011
FD	with.global_caudalanteriorcingulate_surfavg	32	0.009	(-0.059, 0.076)	0.996432	0.796	-0.009	(-0.091, 0.073)	0.980743	-0.015	(-0.11, 0.08)	0.985816	0.843	0.454	0.854
IBS	without.global_lateraloccipital_thickavg	32	-0.011	(-0.092, 0.071)	0.996432	0.8	-0.011	(-0.097, 0.074)	0.980511	0.001	(-0.115, 0.117)	0.999832	0.292	0.942	0.339
IBS	with.global_inferiortemporal_thickavg	31	0.011	(-0.08, 0.103)	0.996432	0.806	0.013	(-0.083, 0.11)	0.980511	0.037	(-0.083, 0.157)	0.953871	0.262	0.898	0.308
FD	without.global_parstriangularis_thickavg	30	-0.009	(-0.085, 0.066)	0.996432	0.806	0.01	(-0.083, 0.104)	0.980743	-0.059	(-0.163, 0.044)	0.945142	0.183	0.473	0.199
IBS	with.global_fusiform_thickavg	31	-0.012	(-0.11, 0.087)	0.996432	0.812	-0.024	(-0.123, 0.076)	0.952749	0.048	(-0.07, 0.167)	0.953871	0.079	0.208	0.064
FD	without.global_lateraloccipital_thickavg	32	0.009	(-0.063, 0.08)	0.996432	0.812	0.007	(-0.082, 0.095)	0.980743	0.027	(-0.075, 0.129)	0.978241	0.292	0.942	0.339
FD	without.global_frontalpole_surfavg	32	0.008	(-0.059, 0.076)	0.996432	0.813	-0.033	(-0.116, 0.049)	0.952749	-0.007	(-0.109, 0.095)	0.991301	0.651	0.084	0.54
FD	without.global_pericalcarine_surfavg	32	-0.008	(-0.077, 0.06)	0.996432	0.813	-0.039	(-0.122, 0.044)	0.927266	0.041	(-0.064, 0.146)	0.953871	0.753	0.205	0.718
FD	with.global_posteriorcingulate_thickavg	30	-0.01	(-0.095, 0.075)	0.996432	0.819	-0.023	(-0.129, 0.084)	0.952749	0.038	(-0.077, 0.153)	0.953871	0.029	0.686	0.036
FD	without.global_posteriorcingulate_surfavg	32	-0.008	(-0.075, 0.06)	0.996432	0.819	-0.005	(-0.087, 0.077)	0.980743	-0.002	(-0.106, 0.101)	0.999832	0.47	0.905	0.524
FD	without.global_caudalmiddlefrontal_surfavg	32	-0.011	(-0.108, 0.086)	0.996432	0.82	-0.029	(-0.149, 0.092)	0.952749	0.053	(-0.056, 0.162)	0.953871	0.001	0.621	0.001
FD	without.global_postcentral_surfavg	32	-0.008	(-0.079, 0.063)	0.996432	0.82	-0.03	(-0.117, 0.057)	0.952749	0.061	(-0.047, 0.168)	0.945142	0.385	0.396	0.399
FD	with.global_posteriorcingulate_surfavg	32	-0.008	(-0.079, 0.063)	0.996432	0.824	0.018	(-0.068, 0.105)	0.952749	-0.052	(-0.162, 0.058)	0.953871	0.317	0.295	0.311
IBS	with.global_lateraloccipital_thickavg	30	-0.009	(-0.087, 0.069)	0.996432	0.825	-0.019	(-0.099, 0.061)	0.952749	0.013	(-0.105, 0.13)	0.987587	0.516	0.285	0.508
FD	without.global_fusiform_surfavg	32	0.008	(-0.063, 0.079)	0.996432	0.826	-0.006	(-0.094, 0.081)	0.980743	0.002	(-0.103, 0.107)	0.999832	0.32	0.577	0.353
FD	with.global_rostralmiddlefrontal_thickavg	32	0.008	(-0.064, 0.08)	0.996432	0.832	0.035	(-0.053, 0.123)	0.952749	0.031	(-0.077, 0.139)	0.974377	0.309	0.29	0.301
FD	without.global_parahippocampal_surfavg	31	0.008	(-0.068, 0.084)	0.996432	0.832	0.003	(-0.092, 0.097)	0.988834	-0.038	(-0.142, 0.067)	0.953871	0.205	0.835	0.243
FD	without.global_paracentral_surfavg	32	0.007	(-0.065, 0.08)	0.996432	0.84	0.009	(-0.08, 0.099)	0.980743	0.006	(-0.092, 0.104)	0.991301	0.236	0.94	0.279
IBS	with.global_frontalpole_thickavg	31	0.008	(-0.07, 0.086)	0.996432	0.842	0.013	(-0.067, 0.094)	0.979138	0.048	(-0.061, 0.158)	0.953871	0.774	0.569	0.801
IBS	with.global_parsopercularis_surfavg	32	-0.008	(-0.086, 0.07)	0.996432	0.843	0.005	(-0.075, 0.085)	0.980743	-0.027	(-0.135, 0.082)	0.978241	0.666	0.174	0.617
IBS	without.global_frontalpole_thickavg	32	0.008	(-0.07, 0.085)	0.996432	0.843	0.018	(-0.062, 0.098)	0.952749	-0.02	(-0.125, 0.085)	0.978241	0.657	0.268	0.641
FD	without.global_parsorbitalis_thickavg	29	-0.008	(-0.085, 0.069)	0.996432	0.844	-0.028	(-0.123, 0.068)	0.952749	-0.06	(-0.169, 0.049)	0.945142	0.186	0.479	0.203
FD	without.global_parstriangularis_surfavg	32	-0.007	(-0.075, 0.062)	0.996432	0.846	0.006	(-0.078, 0.09)	0.980743	-0.024	(-0.129, 0.082)	0.978241	0.401	0.603	0.439
IBS	without.global_caudalmiddlefrontal_thickavg	31	-0.007	(-0.087, 0.072)	0.996432	0.857	0.008	(-0.072, 0.088)	0.980743	-0.007	(-0.117, 0.103)	0.991301	0.491	0.091	0.393
IBS	without.global_fusiform_thickavg	32	-0.009	(-0.113, 0.094)	0.996432	0.858	-0.012	(-0.12, 0.096)	0.980743	0.04	(-0.078, 0.157)	0.953871	0.006	0.846	0.008
FD	without.global_superiortemporal_thickavg	32	-0.009	(-0.11, 0.092)	0.996432	0.863	-0.037	(-0.161, 0.087)	0.952749	-0.053	(-0.173, 0.067)	0.953871	0.001	0.436	0.001
IBS	with.global_superiortemporal_surfavg	32	-0.007	(-0.088, 0.074)	0.996432	0.865	-0.008	(-0.091, 0.074)	0.980743	0.015	(-0.1, 0.129)	0.985816	0.488	0.884	0.542
IBS	with.global_caudalanteriorcingulate_surfavg	32	0.007	(-0.071, 0.084)	0.996432	0.866	0	(-0.08, 0.079)	0.996409	-0.017	(-0.127, 0.094)	0.985816	0.843	0.454	0.854
IBS	with.global_caudalmiddlefrontal_thickavg	31	0.006	(-0.073, 0.086)	0.996432	0.873	0.02	(-0.06, 0.1)	0.952749	-0.02	(-0.132, 0.092)	0.978241	0.484	0.115	0.405
FD	with.global_pericalcarine_surfavg	32	-0.006	(-0.074, 0.063)	0.996432	0.873	-0.019	(-0.102, 0.064)	0.952749	-0.014	(-0.112, 0.085)	0.985816	0.825	0.581	0.848
IBS	without.global_precentral_thickavg	32	-0.006	(-0.087, 0.074)	0.996432	0.874	0.007	(-0.074, 0.088)	0.980743	-0.041	(-0.158, 0.077)	0.953871	0.474	0.15	0.419
FD	without.global_lateralorbitofrontal_surfavg	32	0.007	(-0.082, 0.096)	0.996432	0.875	-0.007	(-0.117, 0.104)	0.980743	0.015	(-0.11, 0.139)	0.985816	0.008	0.668	0.01
IBS	with.global_paracentral_thickavg	30	0.009	(-0.107, 0.125)	0.996432	0.878	0.009	(-0.112, 0.129)	0.980743	-0.011	(-0.133, 0.112)	0.991301	0.002	0.962	0.003
IBS	with.global_isthmuscingulate_thickavg	32	0.006	(-0.072, 0.084)	0.996432	0.883	0.013	(-0.067, 0.093)	0.979138	-0.024	(-0.131, 0.083)	0.978241	0.955	0.464	0.959
IBS	with.global_parsopercularis_thickavg	30	-0.006	(-0.084, 0.072)	0.996432	0.883	-0.005	(-0.085, 0.075)	0.980743	0.018	(-0.09, 0.127)	0.980313	0.818	0.926	0.855
FD	with.global_medialorbitofrontal_surfavg	32	-0.005	(-0.079, 0.068)	0.996432	0.884	-0.031	(-0.121, 0.059)	0.952749	0.003	(-0.104, 0.109)	0.999367	0.232	0.33	0.231
FD	with.global_frontalpole_thickavg	31	-0.005	(-0.076, 0.066)	0.996432	0.886	0.008	(-0.077, 0.094)	0.980743	-0.025	(-0.132, 0.082)	0.978241	0.774	0.569	0.801
IBS	without.global_parsopercularis_thickavg	32	-0.005	(-0.083, 0.072)	0.996432	0.891	0.007	(-0.073, 0.087)	0.980743	0.019	(-0.087, 0.125)	0.978241	0.656	0.189	0.614
IBS	with.global_parahippocampal_thickavg	32	-0.005	(-0.084, 0.074)	0.996432	0.9	-0.019	(-0.1, 0.062)	0.952749	0.051	(-0.068, 0.17)	0.953871	0.885	0.144	0.838
FD	with.global_paracentral_thickavg	30	0.006	(-0.091, 0.103)	0.996432	0.904	0.004	(-0.116, 0.124)	0.986917	-0.005	(-0.117, 0.108)	0.993997	0.002	0.962	0.003
IBS	with.global_parsorbitalis_thickavg	31	0.005	(-0.078, 0.087)	0.996432	0.909	-0.013	(-0.094, 0.068)	0.979138	0.049	(-0.072, 0.17)	0.953871	0.424	0.054	0.291
FD	with.global_precentral_thickavg	27	0.004	(-0.073, 0.082)	0.996432	0.911	0.03	(-0.064, 0.124)	0.952749	-0.018	(-0.136, 0.101)	0.985816	0.313	0.347	0.317
FD	with.global_entorhinal_surfavg	32	-0.004	(-0.073, 0.065)	0.996432	0.914	0.001	(-0.083, 0.086)	0.990656	-0.007	(-0.103, 0.089)	0.991301	0.904	0.835	0.925
FD	without.global_caudalanteriorcingulate_surfavg	32	0.003	(-0.064, 0.071)	0.996432	0.923	-0.025	(-0.107, 0.057)	0.952749	-0.014	(-0.113, 0.086)	0.985816	0.539	0.239	0.517
IBS	with.global_supramarginal_thickavg	31	0.004	(-0.08, 0.088)	0.996432	0.924	0.002	(-0.086, 0.09)	0.990656	0.031	(-0.084, 0.147)	0.978241	0.251	0.818	0.293
FD	with.global_parstriangularis_surfavg	32	-0.003	(-0.071, 0.064)	0.996432	0.925	0.025	(-0.057, 0.108)	0.952749	-0.055	(-0.165, 0.055)	0.953871	0.513	0.237	0.491
IBS	with.global_lateralorbitofrontal_thickavg	30	0.004	(-0.075, 0.082)	0.996432	0.929	-0.008	(-0.089, 0.073)	0.980743	0.024	(-0.092, 0.141)	0.978241	0.797	0.223	0.768
FD	without.global_posteriorcingulate_thickavg	32	-0.004	(-0.092, 0.084)	0.996432	0.933	0	(-0.109, 0.11)	0.996409	-0.022	(-0.138, 0.095)	0.978241	0.011	0.894	0.015
IBS	with.global_entorhinal_surfavg	32	0.003	(-0.076, 0.083)	0.996432	0.936	0.005	(-0.076, 0.087)	0.980743	0.002	(-0.102, 0.106)	0.999832	0.904	0.835	0.925
IBS	with.global_lingual_thickavg	32	0.004	(-0.087, 0.094)	0.996432	0.939	-0.012	(-0.103, 0.078)	0.980511	-0.015	(-0.132, 0.101)	0.985816	0.17	0.131	0.125
IBS	without.global_lateralorbitofrontal_thickavg	32	-0.003	(-0.081, 0.075)	0.996432	0.939	-0.005	(-0.085, 0.076)	0.980743	0.021	(-0.091, 0.132)	0.978241	0.445	0.862	0.498
FD	Full_SurfArea	32	-0.003	(-0.091, 0.084)	0.996432	0.942	-0.031	(-0.138, 0.077)	0.952749	0.006	(-0.11, 0.121)	0.993571	0.016	0.379	0.016
FD	with.global_caudalmiddlefrontal_thickavg	31	0.003	(-0.067, 0.072)	0.996432	0.942	0.041	(-0.042, 0.124)	0.922465	-0.013	(-0.12, 0.093)	0.985816	0.484	0.115	0.405
IBS	without.global_isthmuscingulate_thickavg	31	0.003	(-0.076, 0.081)	0.996432	0.949	0.013	(-0.068, 0.093)	0.979138	-0.02	(-0.13, 0.091)	0.979145	0.707	0.277	0.694
IBS	without.global_precuneus_thickavg	28	-0.003	(-0.095, 0.09)	0.996432	0.953	0.007	(-0.087, 0.102)	0.980743	-0.047	(-0.168, 0.074)	0.953871	0.151	0.312	0.146
IBS	with.global_superiorparietal_thickavg	31	-0.003	(-0.096, 0.09)	0.996432	0.956	0.025	(-0.061, 0.11)	0.952749	-0.039	(-0.156, 0.078)	0.953871	0.303	0.006	0.082
IBS	with.global_caudalmiddlefrontal_surfavg	32	-0.003	(-0.097, 0.092)	0.996432	0.957	-0.003	(-0.102, 0.096)	0.986917	-0.023	(-0.138, 0.092)	0.978241	0.039	0.97	0.051
FD	with.global_lateraloccipital_thickavg	30	-0.002	(-0.07, 0.066)	0.996432	0.96	-0.029	(-0.113, 0.055)	0.952749	0.077	(-0.033, 0.188)	0.940306	0.516	0.285	0.508
FD	without.global_medialorbitofrontal_surfavg	32	-0.002	(-0.09, 0.086)	0.996432	0.961	-0.044	(-0.15, 0.062)	0.952749	0.015	(-0.104, 0.133)	0.985816	0.019	0.179	0.013
IBS	with.global_entorhinal_thickavg	32	-0.002	(-0.081, 0.077)	0.996432	0.963	-0.012	(-0.093, 0.069)	0.980511	-0.04	(-0.148, 0.068)	0.953871	0.838	0.286	0.827
IBS	without.global_supramarginal_thickavg	32	0.002	(-0.093, 0.098)	0.996432	0.963	0.013	(-0.086, 0.111)	0.980511	0.024	(-0.088, 0.136)	0.978241	0.058	0.368	0.059
FD	without.global_rostralmiddlefrontal_surfavg	32	0.002	(-0.084, 0.087)	0.996432	0.967	-0.041	(-0.143, 0.061)	0.952749	0.008	(-0.095, 0.111)	0.991301	0.038	0.15	0.025
FD	without.global_inferiortemporal_thickavg	32	-0.002	(-0.091, 0.087)	0.996432	0.968	0.022	(-0.088, 0.132)	0.955656	0.003	(-0.101, 0.108)	0.999367	0.01	0.457	0.011
FD	without.global_frontalpole_thickavg	32	-0.001	(-0.069, 0.066)	0.996432	0.969	0.025	(-0.057, 0.108)	0.952749	-0.008	(-0.109, 0.093)	0.991301	0.657	0.268	0.641
FD	without.global_precentral_surfavg	32	-0.001	(-0.078, 0.075)	0.996432	0.97	-0.034	(-0.126, 0.058)	0.952749	0.006	(-0.101, 0.114)	0.991301	0.224	0.221	0.201
FD	with.global_caudalmiddlefrontal_surfavg	32	0.001	(-0.081, 0.084)	0.996432	0.974	0	(-0.102, 0.102)	0.996409	-0.001	(-0.103, 0.102)	0.999832	0.039	0.97	0.051
IBS	with.global_inferiorparietal_surfavg	32	-0.001	(-0.079, 0.077)	0.996432	0.974	-0.001	(-0.081, 0.079)	0.990656	-0.007	(-0.12, 0.106)	0.991301	0.516	0.984	0.57
IBS	without.global_parsorbitalis_thickavg	29	0.001	(-0.094, 0.097)	0.996432	0.981	-0.008	(-0.108, 0.092)	0.980743	-0.03	(-0.158, 0.098)	0.978241	0.186	0.479	0.203
FD	with.global_frontalpole_surfavg	32	-0.001	(-0.071, 0.07)	0.996432	0.982	-0.037	(-0.121, 0.047)	0.952749	-0.016	(-0.12, 0.088)	0.985816	0.405	0.141	0.346
IBS	without.global_lingual_thickavg	32	-0.001	(-0.087, 0.085)	0.996432	0.982	-0.009	(-0.098, 0.081)	0.980743	-0.035	(-0.15, 0.08)	0.953871	0.198	0.451	0.213
IBS	without.global_entorhinal_thickavg	32	-0.001	(-0.083, 0.081)	0.996432	0.984	-0.007	(-0.092, 0.078)	0.980743	-0.011	(-0.121, 0.099)	0.990682	0.331	0.512	0.358
FD	without.global_entorhinal_surfavg	32	0.001	(-0.069, 0.07)	0.996757	0.988	-0.001	(-0.086, 0.083)	0.990656	-0.005	(-0.112, 0.102)	0.993571	0.67	0.939	0.719
FD	without.global_isthmuscingulate_surfavg	32	0	(-0.068, 0.067)	0.996757	0.991	-0.018	(-0.1, 0.064)	0.952749	0.019	(-0.082, 0.12)	0.978241	0.584	0.462	0.608
FD	without.global_lateralorbitofrontal_thickavg	32	0	(-0.068, 0.068)	0.997463	0.994	-0.004	(-0.088, 0.08)	0.98278	-0.095	(-0.2, 0.01)	0.900352	0.445	0.862	0.498
IBS	without.global_superiorparietal_thickavg	32	0	(-0.078, 0.079)	0.998523	0.998	0.024	(-0.057, 0.104)	0.952749	0	(-0.111, 0.111)	0.999832	0.909	0.012	0.67
IBS	without.global_paracentral_thickavg	31	0	(-0.106, 0.106)	0.998523	0.999	0.006	(-0.103, 0.114)	0.982087	-0.005	(-0.123, 0.114)	0.99717	0.017	0.466	0.019

## Sheet: S6
Exposure	Outcome	nSNP	MVIVW				MVMR-Egger			MV Weighted Median			Q-test P-value of IVW method	Q-test P-value of MR-Egger method	MR-Egger intercept test P-value
			Beta	95%CI	P.FDR	P	Beta	95%CI	P.FDR	Beta	95%CI	P.FDR
FD	with.global_rostralanteriorcingulate_thickavg	30	-0.135	(-0.209, -0.061)	0.167901	0	-0.127	(-0.201, -0.052)	0.243748	-0.115	(-0.221, -0.009)	0.992742	0.173	0.266	0.161
FD	without.global_superiorfrontal_thickavg	27	0.121	(0.043, 0.199)	0.31813	0.002	0.116	(0.037, 0.196)	0.355283	0.062	(-0.057, 0.181)	0.992742	0.275	0.431	0.292
FD	without.global_rostralanteriorcingulate_thickavg	30	-0.098	(-0.165, -0.031)	0.31813	0.004	-0.094	(-0.163, -0.025)	0.355283	-0.114	(-0.213, -0.015)	0.992742	0.369	0.59	0.407
FD	Full_Thickness	28	0.092	(0.022, 0.163)	0.482078	0.01	0.078	(0.004, 0.153)	0.545163	0.043	(-0.073, 0.16)	0.992742	0.554	0.253	0.534
FD	without.global_precuneus_thickavg	29	0.085	(0.019, 0.151)	0.502933	0.012	0.084	(0.015, 0.153)	0.470522	0.036	(-0.068, 0.141)	0.992742	0.374	0.864	0.428
FD	with.global_superiorfrontal_thickavg	28	0.099	(0.018, 0.18)	0.537977	0.017	0.1	(0.017, 0.183)	0.474618	0.125	(0.018, 0.232)	0.992742	0.13	0.817	0.16
IBS	with.global_pericalcarine_thickavg	29	0.083	(0.008, 0.157)	0.639856	0.029	0.034	(-0.076, 0.145)	0.882802	0.112	(-0.002, 0.226)	0.992742	0.585	0.242	0.561
FD	without.global_rostralmiddlefrontal_thickavg	26	0.088	(0.007, 0.17)	0.639856	0.034	0.074	(-0.012, 0.16)	0.570665	0.081	(-0.036, 0.198)	0.992742	0.209	0.283	0.198
FD	without.global_entorhinal_thickavg	30	0.071	(0.005, 0.138)	0.639856	0.035	0.069	(0.001, 0.137)	0.545163	0.115	(0.014, 0.215)	0.992742	0.66	0.707	0.704
FD	without.global_bankssts_surfavg	30	-0.069	(-0.137, -0.002)	0.649846	0.044	-0.079	(-0.147, -0.01)	0.504752	-0.017	(-0.117, 0.083)	0.992742	0.625	0.187	0.58
IBS	with.global_postcentral_thickavg	28	0.084	(0.002, 0.166)	0.649846	0.045	0.035	(-0.078, 0.149)	0.882802	0.081	(-0.032, 0.194)	0.992742	0.98	0.224	0.97
FD	without.global_parsopercularis_thickavg	30	0.066	(0.001, 0.132)	0.649846	0.047	0.066	(-0.001, 0.132)	0.545163	0.012	(-0.089, 0.112)	0.992742	0.962	0.937	0.973
FD	with.global_rostralanteriorcingulate_surfavg	30	0.066	(0, 0.131)	0.649846	0.049	0.072	(0.005, 0.139)	0.545163	0.084	(-0.007, 0.175)	0.992742	0.977	0.338	0.975
FD	without.global_caudalmiddlefrontal_thickavg	30	0.068	(0, 0.135)	0.649846	0.049	0.064	(-0.006, 0.133)	0.570665	0.01	(-0.088, 0.109)	0.992742	0.338	0.54	0.369
FD	without.global_lingual_thickavg	30	0.065	(-0.001, 0.131)	0.691129	0.055	0.05	(-0.017, 0.117)	0.632957	0.089	(-0.01, 0.187)	0.992742	0.708	0.032	0.501
FD	without.global_superiorparietal_thickavg	28	0.065	(-0.002, 0.131)	0.695909	0.057	0.064	(-0.004, 0.132)	0.562624	0.028	(-0.069, 0.124)	0.992742	0.688	0.916	0.739
FD	with.global_parahippocampal_thickavg	29	-0.065	(-0.133, 0.003)	0.711767	0.059	-0.08	(-0.148, -0.013)	0.474618	-0.079	(-0.18, 0.023)	0.992742	0.614	0.028	0.395
FD	without.global_inferiorparietal_surfavg	30	-0.075	(-0.155, 0.006)	0.711839	0.068	-0.086	(-0.166, -0.005)	0.545163	-0.073	(-0.182, 0.035)	0.992742	0.068	0.174	0.05
FD	without.global_caudalmiddlefrontal_surfavg	30	-0.067	(-0.14, 0.006)	0.711839	0.07	-0.072	(-0.147, 0.003)	0.545163	-0.001	(-0.1, 0.097)	0.997134	0.163	0.53	0.183
FD	without.global_supramarginal_thickavg	30	0.06	(-0.006, 0.127)	0.711839	0.076	0.053	(-0.014, 0.121)	0.577244	0.028	(-0.074, 0.131)	0.992742	0.793	0.323	0.788
IBS	without.global_fusiform_surfavg	30	-0.076	(-0.162, 0.01)	0.711839	0.084	-0.094	(-0.223, 0.035)	0.642769	-0.043	(-0.158, 0.073)	0.992742	0.07	0.706	0.086
IBS	without.global_pericalcarine_surfavg	30	-0.072	(-0.153, 0.01)	0.711839	0.084	-0.154	(-0.268, -0.041)	0.355283	-0.048	(-0.156, 0.06)	0.992742	0.332	0.051	0.204
IBS	with.global_rostralmiddlefrontal_surfavg	30	0.065	(-0.009, 0.14)	0.711839	0.086	0.087	(-0.025, 0.198)	0.594722	0.056	(-0.05, 0.161)	0.992742	0.344	0.61	0.383
FD	without.global_middletemporal_surfavg	30	-0.068	(-0.147, 0.01)	0.711839	0.088	-0.077	(-0.156, 0.003)	0.545163	-0.07	(-0.176, 0.036)	0.992742	0.1	0.298	0.094
FD	with.global_bankssts_thickavg	28	-0.063	(-0.137, 0.01)	0.711839	0.09	-0.074	(-0.147, 0)	0.545163	-0.105	(-0.214, 0.003)	0.992742	0.291	0.168	0.244
IBS	with.global_supramarginal_surfavg	30	-0.07	(-0.152, 0.011)	0.711839	0.09	-0.025	(-0.145, 0.095)	0.922572	-0.09	(-0.199, 0.019)	0.992742	0.206	0.314	0.202
FD	without.global_precuneus_surfavg	30	-0.06	(-0.13, 0.01)	0.711839	0.091	-0.067	(-0.138, 0.003)	0.545608	-0.077	(-0.181, 0.028)	0.992742	0.289	0.298	0.283
FD	without.global_postcentral_surfavg	30	-0.061	(-0.134, 0.011)	0.711839	0.097	-0.061	(-0.137, 0.014)	0.575767	0.018	(-0.087, 0.122)	0.992742	0.212	0.974	0.254
FD	without.global_precentral_surfavg	30	-0.063	(-0.137, 0.012)	0.711839	0.099	-0.075	(-0.149, -0.002)	0.545163	-0.074	(-0.17, 0.023)	0.992742	0.255	0.085	0.172
IBS	with.global_pericalcarine_surfavg	30	-0.061	(-0.135, 0.012)	0.711839	0.103	-0.137	(-0.245, -0.029)	0.39771	-0.043	(-0.149, 0.063)	0.992742	0.771	0.06	0.63
FD	with.global_entorhinal_thickavg	30	0.055	(-0.011, 0.121)	0.711839	0.104	0.056	(-0.011, 0.124)	0.575767	0.111	(0.013, 0.209)	0.992742	0.682	0.848	0.73
FD	without.global_inferiorparietal_thickavg	30	0.054	(-0.012, 0.12)	0.711839	0.107	0.048	(-0.019, 0.115)	0.642769	0.034	(-0.066, 0.134)	0.992742	0.547	0.4	0.563
FD	without.global_rostralmiddlefrontal_surfavg	30	-0.054	(-0.119, 0.012)	0.711839	0.107	-0.059	(-0.126, 0.008)	0.570665	0.007	(-0.088, 0.103)	0.997134	0.71	0.424	0.725
IBS	without.global_cuneus_surfavg	30	-0.059	(-0.133, 0.014)	0.711839	0.112	-0.095	(-0.203, 0.013)	0.570665	-0.1	(-0.205, 0.006)	0.992742	0.534	0.379	0.546
IBS	Full_Thickness	28	-0.066	(-0.148, 0.016)	0.711839	0.113	-0.114	(-0.23, 0.002)	0.545163	-0.036	(-0.16, 0.089)	0.992742	0.554	0.253	0.534
FD	with.global_precuneus_thickavg	28	0.054	(-0.013, 0.121)	0.711839	0.113	0.064	(-0.005, 0.133)	0.562624	0.041	(-0.06, 0.142)	0.992742	0.613	0.201	0.573
FD	without.global_posteriorcingulate_surfavg	30	-0.053	(-0.118, 0.012)	0.711839	0.113	-0.057	(-0.123, 0.01)	0.575767	-0.034	(-0.13, 0.062)	0.992742	0.76	0.55	0.787
FD	with.global_insula_thickavg	29	-0.053	(-0.12, 0.013)	0.711839	0.116	-0.05	(-0.118, 0.018)	0.632957	-0.07	(-0.168, 0.029)	0.992742	0.618	0.642	0.66
IBS	with.global_precentral_surfavg	30	0.06	(-0.015, 0.135)	0.711839	0.116	0.017	(-0.092, 0.127)	0.942767	0.016	(-0.09, 0.121)	0.992742	0.431	0.298	0.427
IBS	without.global_rostralanteriorcingulate_surfavg	30	-0.058	(-0.131, 0.014)	0.711839	0.116	-0.066	(-0.173, 0.041)	0.687801	-0.102	(-0.201, -0.002)	0.992742	0.817	0.844	0.852
FD	without.global_superiortemporal_surfavg	30	-0.058	(-0.133, 0.016)	0.734387	0.126	-0.065	(-0.142, 0.011)	0.575767	-0.013	(-0.115, 0.089)	0.992742	0.202	0.358	0.205
FD	without.global_lingual_surfavg	30	-0.05	(-0.116, 0.015)	0.734387	0.134	-0.067	(-0.134, 0)	0.545163	-0.019	(-0.115, 0.077)	0.992742	0.978	0.013	0.834
FD	without.global_frontalpole_thickavg	30	0.05	(-0.016, 0.115)	0.734387	0.135	0.043	(-0.023, 0.11)	0.662558	0.044	(-0.054, 0.142)	0.992742	0.799	0.338	0.798
FD	with.global_postcentral_thickavg	28	-0.051	(-0.118, 0.016)	0.734387	0.136	-0.06	(-0.128, 0.009)	0.570665	-0.045	(-0.144, 0.055)	0.992742	0.98	0.224	0.97
IBS	with.global_fusiform_surfavg	30	-0.057	(-0.132, 0.019)	0.739849	0.139	-0.03	(-0.142, 0.082)	0.909104	-0.085	(-0.199, 0.03)	0.992742	0.339	0.521	0.368
FD	with.global_transversetemporal_surfavg	30	0.062	(-0.022, 0.145)	0.756861	0.146	0.068	(-0.017, 0.154)	0.575767	0.018	(-0.095, 0.131)	0.992742	0.021	0.438	0.022
IBS	without.global_pericalcarine_thickavg	29	0.058	(-0.02, 0.136)	0.756861	0.147	-0.012	(-0.124, 0.1)	0.962737	0.117	(0.003, 0.23)	0.992742	0.432	0.096	0.339
FD	without.global_inferiortemporal_surfavg	30	-0.059	(-0.138, 0.021)	0.756861	0.148	-0.07	(-0.15, 0.01)	0.570665	-0.078	(-0.188, 0.032)	0.992742	0.079	0.166	0.057
FD	Full_SurfArea	30	-0.06	(-0.141, 0.022)	0.757496	0.15	-0.069	(-0.152, 0.014)	0.575767	-0.022	(-0.131, 0.087)	0.992742	0.044	0.298	0.04
FD	without.global_insula_surfavg	30	-0.053	(-0.127, 0.021)	0.772884	0.158	-0.054	(-0.131, 0.023)	0.643247	-0.061	(-0.165, 0.043)	0.992742	0.128	0.909	0.158
FD	with.global_middletemporal_thickavg	30	-0.048	(-0.114, 0.019)	0.772884	0.16	-0.055	(-0.123, 0.013)	0.575767	-0.084	(-0.185, 0.017)	0.992742	0.748	0.284	0.736
IBS	without.global_posteriorcingulate_surfavg	30	-0.051	(-0.123, 0.022)	0.772884	0.169	-0.075	(-0.181, 0.032)	0.643247	-0.074	(-0.175, 0.027)	0.992742	0.76	0.55	0.787
IBS	without.global_medialorbitofrontal_surfavg	30	-0.061	(-0.148, 0.026)	0.772884	0.17	-0.088	(-0.217, 0.042)	0.643247	-0.061	(-0.179, 0.058)	0.992742	0.062	0.582	0.073
IBS	with.global_rostralanteriorcingulate_surfavg	30	-0.051	(-0.123, 0.022)	0.772884	0.172	-0.012	(-0.119, 0.094)	0.962737	-0.051	(-0.146, 0.043)	0.992742	0.977	0.338	0.975
IBS	with.global_lateraloccipital_surfavg	30	0.058	(-0.026, 0.143)	0.774888	0.175	0.06	(-0.066, 0.187)	0.734897	0.119	(-0.003, 0.24)	0.992742	0.088	0.969	0.112
IBS	without.global_supramarginal_surfavg	30	-0.064	(-0.16, 0.032)	0.795698	0.189	-0.071	(-0.214, 0.073)	0.734424	-0.028	(-0.148, 0.092)	0.992742	0.011	0.909	0.015
FD	without.global_medialorbitofrontal_surfavg	30	-0.052	(-0.13, 0.026)	0.796526	0.191	-0.057	(-0.137, 0.024)	0.643247	-0.046	(-0.16, 0.068)	0.992742	0.062	0.582	0.073
FD	without.global_lateralorbitofrontal_thickavg	30	0.044	(-0.022, 0.109)	0.796526	0.192	0.046	(-0.021, 0.113)	0.643247	0.021	(-0.079, 0.121)	0.992742	0.76	0.695	0.796
FD	without.global_entorhinal_surfavg	29	-0.044	(-0.111, 0.022)	0.797257	0.194	-0.048	(-0.116, 0.02)	0.643247	0.014	(-0.087, 0.115)	0.992742	0.795	0.62	0.825
FD	without.global_isthmuscingulate_surfavg	30	-0.045	(-0.112, 0.023)	0.802585	0.197	-0.042	(-0.113, 0.028)	0.702776	-0.038	(-0.133, 0.058)	0.992742	0.311	0.759	0.357
IBS	with.global_isthmuscingulate_surfavg	30	0.056	(-0.03, 0.141)	0.802585	0.201	0.13	(0.008, 0.251)	0.545163	0.016	(-0.09, 0.121)	0.992742	0.157	0.104	0.102
IBS	without.global_parsorbitalis_surfavg	30	-0.056	(-0.143, 0.031)	0.803134	0.207	-0.134	(-0.257, -0.011)	0.545163	-0.011	(-0.13, 0.107)	0.992742	0.121	0.091	0.071
IBS	without.global_parstriangularis_thickavg	30	-0.047	(-0.119, 0.026)	0.803134	0.208	-0.051	(-0.158, 0.055)	0.734424	-0.036	(-0.144, 0.073)	0.992742	0.574	0.905	0.629
IBS	without.global_superiortemporal_thickavg	29	-0.054	(-0.139, 0.031)	0.803134	0.211	-0.157	(-0.272, -0.041)	0.355283	-0.079	(-0.193, 0.036)	0.992742	0.374	0.018	0.171
FD	with.global_parsorbitalis_surfavg	30	0.041	(-0.024, 0.106)	0.803134	0.216	0.032	(-0.035, 0.098)	0.734897	0.056	(-0.046, 0.157)	0.992742	0.606	0.152	0.544
FD	with.global_lateraloccipital_thickavg	30	-0.047	(-0.122, 0.028)	0.803134	0.217	-0.05	(-0.128, 0.028)	0.662558	-0.033	(-0.135, 0.069)	0.992742	0.11	0.717	0.133
IBS	with.global_cuneus_surfavg	30	-0.05	(-0.131, 0.031)	0.803134	0.229	-0.057	(-0.178, 0.064)	0.739319	-0.055	(-0.159, 0.05)	0.992742	0.163	0.873	0.198
IBS	without.global_lateralorbitofrontal_surfavg	30	-0.057	(-0.152, 0.037)	0.803134	0.232	-0.127	(-0.263, 0.009)	0.562624	-0.091	(-0.211, 0.029)	0.992742	0.024	0.17	0.016
IBS	without.global_inferiorparietal_surfavg	30	-0.053	(-0.143, 0.036)	0.803134	0.243	-0.119	(-0.249, 0.01)	0.570665	-0.027	(-0.137, 0.083)	0.992742	0.068	0.174	0.05
IBS	without.global_inferiorparietal_thickavg	30	-0.043	(-0.116, 0.03)	0.803134	0.246	-0.077	(-0.184, 0.03)	0.642769	-0.012	(-0.121, 0.096)	0.992742	0.547	0.4	0.563
FD	without.global_frontalpole_surfavg	30	-0.038	(-0.104, 0.027)	0.803134	0.247	-0.038	(-0.105, 0.028)	0.718778	-0.045	(-0.139, 0.05)	0.992742	0.883	0.992	0.91
IBS	without.global_transversetemporal_surfavg	30	-0.052	(-0.14, 0.036)	0.803134	0.248	-0.051	(-0.183, 0.082)	0.816259	-0.091	(-0.21, 0.028)	0.992742	0.041	0.98	0.054
FD	without.global_pericalcarine_thickavg	29	0.041	(-0.029, 0.111)	0.803134	0.249	0.029	(-0.04, 0.098)	0.785113	-0.009	(-0.111, 0.094)	0.992742	0.432	0.096	0.339
FD	without.global_paracentral_thickavg	29	0.045	(-0.031, 0.121)	0.803134	0.25	0.031	(-0.043, 0.106)	0.786209	0.033	(-0.072, 0.138)	0.992742	0.195	0.082	0.12
FD	without.global_superiorparietal_surfavg	30	-0.045	(-0.121, 0.031)	0.803134	0.25	-0.048	(-0.127, 0.031)	0.697635	0.014	(-0.093, 0.121)	0.992742	0.1	0.672	0.12
FD	without.global_paracentral_surfavg	30	-0.04	(-0.108, 0.028)	0.803134	0.251	-0.055	(-0.121, 0.012)	0.575767	-0.027	(-0.119, 0.064)	0.992742	0.549	0.026	0.338
FD	without.global_superiorfrontal_surfavg	30	-0.044	(-0.119, 0.031)	0.803134	0.251	-0.056	(-0.13, 0.018)	0.626256	-0.047	(-0.146, 0.052)	0.992742	0.189	0.105	0.129
IBS	with.global_inferiorparietal_surfavg	30	-0.043	(-0.116, 0.03)	0.803134	0.252	-0.081	(-0.189, 0.026)	0.618972	-0.003	(-0.105, 0.099)	0.997134	0.605	0.333	0.607
FD	without.global_precentral_thickavg	30	0.044	(-0.032, 0.121)	0.803134	0.258	0.035	(-0.042, 0.113)	0.751507	0.028	(-0.074, 0.13)	0.992742	0.125	0.259	0.113
IBS	with.global_rostralanteriorcingulate_thickavg	30	0.047	(-0.035, 0.129)	0.803134	0.26	0.097	(-0.023, 0.217)	0.575767	0.019	(-0.092, 0.13)	0.992742	0.173	0.266	0.161
IBS	without.global_fusiform_thickavg	30	-0.05	(-0.138, 0.038)	0.803134	0.263	-0.095	(-0.225, 0.036)	0.642769	0.02	(-0.086, 0.126)	0.992742	0.059	0.364	0.059
FD	with.global_inferiorparietal_surfavg	30	-0.037	(-0.103, 0.029)	0.803134	0.27	-0.043	(-0.11, 0.024)	0.662558	-0.058	(-0.153, 0.038)	0.992742	0.605	0.333	0.607
IBS	without.global_inferiortemporal_thickavg	30	-0.041	(-0.114, 0.032)	0.803134	0.275	-0.053	(-0.161, 0.054)	0.734424	-0.021	(-0.12, 0.078)	0.992742	0.683	0.75	0.727
FD	without.global_lateraloccipital_surfavg	30	-0.042	(-0.119, 0.034)	0.803134	0.275	-0.048	(-0.127, 0.03)	0.694723	-0.052	(-0.161, 0.057)	0.992742	0.093	0.468	0.102
IBS	with.global_medialorbitofrontal_surfavg	30	-0.042	(-0.118, 0.034)	0.803134	0.276	-0.014	(-0.126, 0.098)	0.962737	-0.036	(-0.136, 0.064)	0.992742	0.323	0.502	0.35
FD	without.global_caudalanteriorcingulate_surfavg	30	-0.036	(-0.101, 0.029)	0.803134	0.278	-0.035	(-0.102, 0.031)	0.734424	-0.015	(-0.105, 0.075)	0.992742	0.946	0.908	0.961
FD	with.global_supramarginal_surfavg	30	0.04	(-0.033, 0.113)	0.803134	0.282	0.048	(-0.027, 0.122)	0.662586	0.046	(-0.049, 0.141)	0.992742	0.206	0.314	0.202
IBS	Full_SurfArea	30	-0.05	(-0.14, 0.041)	0.803134	0.284	-0.102	(-0.235, 0.032)	0.618008	-0.103	(-0.219, 0.013)	0.992742	0.044	0.298	0.04
FD	with.global_rostralmiddlefrontal_thickavg	30	0.041	(-0.035, 0.117)	0.803134	0.288	0.035	(-0.043, 0.112)	0.757299	0.117	(0.012, 0.221)	0.992742	0.115	0.407	0.12
IBS	without.global_parstriangularis_surfavg	30	-0.049	(-0.14, 0.042)	0.803134	0.29	-0.088	(-0.223, 0.046)	0.662558	-0.074	(-0.181, 0.033)	0.992742	0.03	0.436	0.032
IBS	without.global_superiorparietal_surfavg	30	-0.045	(-0.13, 0.039)	0.803134	0.293	-0.066	(-0.192, 0.061)	0.734424	-0.099	(-0.206, 0.008)	0.992742	0.1	0.672	0.12
FD	with.global_cuneus_surfavg	30	0.039	(-0.034, 0.112)	0.803134	0.296	0.038	(-0.038, 0.113)	0.734424	0.004	(-0.091, 0.099)	0.997134	0.163	0.873	0.198
IBS	with.global_parsorbitalis_surfavg	30	-0.038	(-0.111, 0.034)	0.803134	0.301	-0.096	(-0.202, 0.011)	0.570665	-0.06	(-0.167, 0.046)	0.992742	0.606	0.152	0.544
FD	without.global_inferiortemporal_thickavg	30	0.034	(-0.031, 0.1)	0.803134	0.305	0.032	(-0.035, 0.099)	0.734424	0.032	(-0.068, 0.132)	0.992742	0.683	0.75	0.727
IBS	with.global_bankssts_thickavg	28	-0.047	(-0.136, 0.043)	0.803134	0.306	-0.107	(-0.231, 0.016)	0.570665	0.019	(-0.119, 0.157)	0.992742	0.291	0.168	0.244
FD	with.global_postcentral_surfavg	30	-0.038	(-0.11, 0.035)	0.803134	0.306	-0.026	(-0.098, 0.046)	0.840099	-0.038	(-0.142, 0.065)	0.992742	0.327	0.104	0.247
IBS	without.global_transversetemporal_thickavg	29	-0.042	(-0.122, 0.038)	0.803134	0.307	-0.105	(-0.221, 0.012)	0.570665	-0.004	(-0.111, 0.102)	0.997134	0.256	0.151	0.205
IBS	without.global_bankssts_thickavg	29	-0.047	(-0.137, 0.043)	0.803134	0.308	-0.145	(-0.266, -0.024)	0.474618	0.013	(-0.119, 0.145)	0.992742	0.277	0.028	0.127
FD	without.global_parahippocampal_thickavg	28	-0.043	(-0.124, 0.039)	0.803134	0.308	-0.052	(-0.126, 0.022)	0.643247	-0.114	(-0.229, 0.001)	0.992742	0.313	0.01	0.101
IBS	with.global_posteriorcingulate_surfavg	30	-0.04	(-0.117, 0.037)	0.803134	0.311	-0.019	(-0.134, 0.097)	0.942767	-0.022	(-0.126, 0.082)	0.992742	0.254	0.624	0.288
FD	without.global_temporalpole_surfavg	30	-0.035	(-0.102, 0.033)	0.803134	0.314	-0.037	(-0.107, 0.032)	0.734424	-0.009	(-0.111, 0.093)	0.992742	0.367	0.696	0.412
FD	without.global_parsopercularis_surfavg	30	-0.041	(-0.122, 0.039)	0.803134	0.315	-0.048	(-0.131, 0.035)	0.718778	-0.091	(-0.2, 0.019)	0.992742	0.04	0.433	0.043
FD	with.global_parsopercularis_thickavg	29	0.033	(-0.032, 0.099)	0.803134	0.318	0.045	(-0.022, 0.113)	0.645456	0.045	(-0.051, 0.142)	0.992742	0.968	0.14	0.94
FD	with.global_lingual_thickavg	30	0.035	(-0.034, 0.103)	0.803134	0.32	0.023	(-0.044, 0.09)	0.861185	0.025	(-0.074, 0.125)	0.992742	0.462	0.091	0.366
IBS	without.global_insula_thickavg	30	-0.037	(-0.11, 0.036)	0.803134	0.32	-0.056	(-0.164, 0.052)	0.734424	-0.053	(-0.155, 0.048)	0.992742	0.877	0.638	0.898
IBS	with.global_superiortemporal_thickavg	29	-0.05	(-0.15, 0.049)	0.803134	0.324	-0.124	(-0.261, 0.014)	0.570665	-0.058	(-0.189, 0.073)	0.992742	0.057	0.139	0.036
IBS	with.global_medialorbitofrontal_thickavg	27	0.039	(-0.038, 0.115)	0.803134	0.326	0.101	(-0.011, 0.213)	0.570665	0.053	(-0.061, 0.168)	0.992742	0.822	0.135	0.751
IBS	without.global_caudalmiddlefrontal_thickavg	30	-0.038	(-0.113, 0.038)	0.803134	0.327	-0.063	(-0.175, 0.049)	0.732105	-0.014	(-0.116, 0.088)	0.992742	0.338	0.54	0.369
IBS	with.global_inferiortemporal_thickavg	29	-0.04	(-0.12, 0.04)	0.803137	0.332	-0.013	(-0.139, 0.113)	0.963478	-0.012	(-0.121, 0.096)	0.992742	0.844	0.594	0.867
IBS	with.global_postcentral_surfavg	30	0.04	(-0.041, 0.12)	0.803137	0.333	0.109	(-0.005, 0.224)	0.545163	0.029	(-0.073, 0.132)	0.992742	0.327	0.104	0.247
FD	without.global_fusiform_surfavg	30	-0.038	(-0.116, 0.039)	0.803137	0.334	-0.041	(-0.122, 0.039)	0.734424	-0.009	(-0.11, 0.092)	0.992742	0.07	0.706	0.086
FD	with.global_middletemporal_surfavg	30	-0.035	(-0.108, 0.038)	0.803137	0.347	-0.037	(-0.113, 0.039)	0.734424	-0.017	(-0.125, 0.092)	0.992742	0.185	0.796	0.221
FD	without.global_lateralorbitofrontal_surfavg	30	-0.04	(-0.125, 0.044)	0.803137	0.351	-0.052	(-0.137, 0.033)	0.694723	-0.061	(-0.176, 0.054)	0.992742	0.024	0.17	0.016
IBS	without.global_inferiortemporal_surfavg	30	-0.042	(-0.13, 0.047)	0.803137	0.353	-0.108	(-0.236, 0.02)	0.575767	-0.072	(-0.182, 0.039)	0.992742	0.079	0.166	0.057
IBS	with.global_lateralorbitofrontal_surfavg	30	-0.035	(-0.109, 0.039)	0.803137	0.355	-0.07	(-0.179, 0.04)	0.662586	-0.071	(-0.173, 0.03)	0.992742	0.396	0.395	0.41
FD	without.global_parstriangularis_thickavg	30	0.031	(-0.035, 0.096)	0.803137	0.357	0.03	(-0.037, 0.097)	0.753491	-0.009	(-0.106, 0.088)	0.992742	0.574	0.905	0.629
IBS	with.global_cuneus_thickavg	30	0.041	(-0.047, 0.129)	0.808915	0.365	0.033	(-0.099, 0.166)	0.909104	0.032	(-0.079, 0.143)	0.992742	0.053	0.882	0.068
IBS	with.global_fusiform_thickavg	28	-0.044	(-0.14, 0.053)	0.821178	0.374	-0.04	(-0.18, 0.101)	0.908064	0.044	(-0.07, 0.159)	0.992742	0.031	0.934	0.041
FD	with.global_frontalpole_thickavg	29	0.031	(-0.038, 0.1)	0.821178	0.375	0.03	(-0.043, 0.103)	0.7935	0.065	(-0.042, 0.172)	0.992742	0.513	0.948	0.571
IBS	with.global_insula_thickavg	29	-0.033	(-0.107, 0.04)	0.821178	0.377	-0.014	(-0.122, 0.094)	0.953341	-0.056	(-0.158, 0.045)	0.992742	0.618	0.642	0.66
IBS	with.global_parstriangularis_surfavg	30	-0.037	(-0.119, 0.046)	0.828503	0.384	-0.048	(-0.172, 0.075)	0.816198	-0.024	(-0.127, 0.078)	0.992742	0.124	0.801	0.151
IBS	with.global_caudalmiddlefrontal_surfavg	30	0.032	(-0.041, 0.105)	0.829629	0.386	0.039	(-0.068, 0.146)	0.840099	0.025	(-0.081, 0.13)	0.992742	0.792	0.86	0.83
IBS	without.global_parahippocampal_surfavg	29	-0.033	(-0.108, 0.042)	0.831647	0.389	-0.038	(-0.149, 0.073)	0.861185	-0.024	(-0.136, 0.088)	0.992742	0.853	0.906	0.885
IBS	without.global_rostralmiddlefrontal_thickavg	26	-0.042	(-0.138, 0.055)	0.837293	0.396	-0.108	(-0.263, 0.046)	0.643247	-0.079	(-0.2, 0.043)	0.992742	0.209	0.283	0.198
FD	with.global_fusiform_thickavg	28	-0.036	(-0.119, 0.047)	0.837293	0.398	-0.035	(-0.123, 0.053)	0.816198	-0.054	(-0.159, 0.052)	0.992742	0.031	0.934	0.041
IBS	without.global_lateralorbitofrontal_thickavg	30	-0.031	(-0.104, 0.042)	0.837293	0.403	-0.015	(-0.123, 0.092)	0.94631	0.003	(-0.099, 0.105)	0.997134	0.76	0.695	0.796
IBS	without.global_frontalpole_surfavg	30	-0.031	(-0.103, 0.042)	0.837293	0.405	-0.03	(-0.137, 0.076)	0.90347	-0.034	(-0.139, 0.07)	0.992742	0.883	0.992	0.91
IBS	without.global_superiorfrontal_surfavg	30	-0.036	(-0.119, 0.048)	0.837293	0.405	-0.108	(-0.227, 0.012)	0.570665	-0.01	(-0.124, 0.105)	0.992742	0.189	0.105	0.129
FD	with.global_parahippocampal_surfavg	29	0.029	(-0.039, 0.096)	0.837293	0.406	0.033	(-0.036, 0.102)	0.734424	0.005	(-0.095, 0.104)	0.997134	0.981	0.507	0.984
IBS	with.global_transversetemporal_surfavg	30	-0.038	(-0.13, 0.055)	0.869499	0.425	0.002	(-0.135, 0.14)	0.986008	-0.033	(-0.145, 0.079)	0.992742	0.021	0.438	0.022
FD	with.global_precentral_surfavg	30	-0.027	(-0.094, 0.041)	0.884624	0.438	-0.034	(-0.102, 0.035)	0.734424	-0.042	(-0.139, 0.055)	0.992742	0.431	0.298	0.427
IBS	without.global_caudalanteriorcingulate_surfavg	30	-0.029	(-0.101, 0.044)	0.884624	0.439	-0.024	(-0.131, 0.083)	0.909955	0.015	(-0.09, 0.121)	0.992742	0.946	0.908	0.961
IBS	without.global_middletemporal_surfavg	30	-0.034	(-0.122, 0.053)	0.884624	0.441	-0.084	(-0.213, 0.044)	0.662558	-0.045	(-0.155, 0.064)	0.992742	0.1	0.298	0.094
IBS	without.global_precuneus_thickavg	29	-0.03	(-0.106, 0.046)	0.884624	0.441	-0.037	(-0.15, 0.075)	0.875824	0.03	(-0.078, 0.138)	0.992742	0.374	0.864	0.428
IBS	without.global_rostralanteriorcingulate_thickavg	30	0.029	(-0.045, 0.103)	0.884624	0.444	0.051	(-0.059, 0.162)	0.741486	-0.022	(-0.128, 0.085)	0.992742	0.369	0.59	0.407
FD	without.global_parsorbitalis_thickavg	28	0.027	(-0.044, 0.097)	0.885904	0.455	0.032	(-0.04, 0.104)	0.763016	-0.037	(-0.14, 0.065)	0.992742	0.336	0.461	0.359
IBS	with.global_precuneus_surfavg	30	0.027	(-0.045, 0.1)	0.885904	0.457	0.028	(-0.079, 0.134)	0.909104	0.013	(-0.083, 0.109)	0.992742	0.922	0.991	0.942
FD	with.global_superiorparietal_thickavg	29	0.025	(-0.042, 0.093)	0.885904	0.46	0.033	(-0.035, 0.102)	0.734424	0.076	(-0.03, 0.182)	0.992742	0.604	0.22	0.572
IBS	with.global_transversetemporal_thickavg	29	-0.03	(-0.109, 0.049)	0.885904	0.461	-0.059	(-0.173, 0.055)	0.734424	0.006	(-0.111, 0.124)	0.997134	0.332	0.482	0.357
FD	with.global_bankssts_surfavg	30	-0.028	(-0.102, 0.047)	0.890838	0.467	-0.031	(-0.108, 0.046)	0.809651	0.039	(-0.07, 0.148)	0.992742	0.181	0.654	0.21
IBS	with.global_bankssts_surfavg	30	0.031	(-0.052, 0.113)	0.890838	0.47	0.01	(-0.114, 0.134)	0.968703	-0.016	(-0.128, 0.096)	0.992742	0.181	0.654	0.21
FD	with.global_pericalcarine_surfavg	30	0.024	(-0.042, 0.09)	0.893437	0.473	0.011	(-0.056, 0.079)	0.940969	0.014	(-0.081, 0.11)	0.992742	0.771	0.06	0.63
IBS	without.global_parsopercularis_thickavg	30	-0.026	(-0.099, 0.047)	0.89964	0.479	-0.029	(-0.137, 0.078)	0.909104	0.026	(-0.07, 0.123)	0.992742	0.962	0.937	0.973
IBS	with.global_lingual_surfavg	30	0.026	(-0.047, 0.099)	0.901295	0.482	-0.071	(-0.179, 0.036)	0.657323	0.058	(-0.045, 0.161)	0.992742	0.969	0.016	0.819
FD	with.global_inferiortemporal_surfavg	30	-0.023	(-0.089, 0.042)	0.901295	0.485	-0.031	(-0.098, 0.036)	0.739319	0.014	(-0.085, 0.113)	0.992742	0.753	0.243	0.729
FD	with.global_parstriangularis_thickavg	28	-0.024	(-0.094, 0.046)	0.906886	0.495	-0.016	(-0.088, 0.055)	0.909955	-0.026	(-0.131, 0.079)	0.992742	0.675	0.207	0.637
FD	with.global_temporalpole_thickavg	28	-0.026	(-0.101, 0.049)	0.906886	0.496	-0.023	(-0.101, 0.054)	0.888786	-0.042	(-0.149, 0.066)	0.992742	0.219	0.712	0.257
IBS	with.global_parstriangularis_thickavg	28	-0.025	(-0.099, 0.048)	0.906886	0.501	0.03	(-0.083, 0.142)	0.909104	-0.061	(-0.172, 0.05)	0.992742	0.675	0.207	0.637
IBS	without.global_isthmuscingulate_surfavg	30	0.026	(-0.05, 0.101)	0.906886	0.503	0.039	(-0.074, 0.151)	0.861185	0.011	(-0.093, 0.116)	0.992742	0.311	0.759	0.357
IBS	without.global_parsopercularis_surfavg	30	-0.031	(-0.12, 0.059)	0.906886	0.504	-0.07	(-0.203, 0.063)	0.734424	-0.058	(-0.172, 0.055)	0.992742	0.04	0.433	0.043
IBS	without.global_lateraloccipital_thickavg	30	-0.027	(-0.106, 0.053)	0.906886	0.507	-0.083	(-0.198, 0.033)	0.642769	0.012	(-0.1, 0.124)	0.992742	0.27	0.195	0.236
FD	with.global_caudalmiddlefrontal_surfavg	30	-0.022	(-0.087, 0.043)	0.906886	0.508	-0.021	(-0.088, 0.046)	0.882802	-0.024	(-0.118, 0.071)	0.992742	0.792	0.86	0.83
FD	with.global_pericalcarine_thickavg	29	0.022	(-0.044, 0.089)	0.906886	0.509	0.014	(-0.054, 0.082)	0.922572	0	(-0.103, 0.103)	0.999879	0.585	0.242	0.561
FD	with.global_caudalanteriorcingulate_thickavg	30	-0.027	(-0.108, 0.054)	0.916357	0.518	-0.023	(-0.107, 0.061)	0.909104	-0.062	(-0.163, 0.039)	0.992742	0.028	0.652	0.035
IBS	with.global_lingual_thickavg	30	0.025	(-0.051, 0.101)	0.916888	0.52	-0.043	(-0.151, 0.065)	0.809651	0.017	(-0.091, 0.125)	0.992742	0.462	0.091	0.366
IBS	with.global_paracentral_surfavg	30	0.023	(-0.049, 0.096)	0.916888	0.528	-0.047	(-0.154, 0.06)	0.765878	0.027	(-0.071, 0.125)	0.992742	0.819	0.08	0.711
FD	with.global_caudalmiddlefrontal_thickavg	30	0.024	(-0.051, 0.099)	0.916888	0.529	0.028	(-0.049, 0.106)	0.840099	0.031	(-0.074, 0.137)	0.992742	0.106	0.588	0.124
IBS	with.global_rostralmiddlefrontal_thickavg	30	-0.027	(-0.111, 0.057)	0.916888	0.534	-0.065	(-0.19, 0.059)	0.734424	-0.064	(-0.171, 0.043)	0.992742	0.115	0.407	0.12
IBS	without.global_postcentral_thickavg	30	0.024	(-0.052, 0.099)	0.916888	0.539	-0.061	(-0.17, 0.048)	0.734424	0.036	(-0.069, 0.142)	0.992742	0.604	0.038	0.418
IBS	without.global_superiorparietal_thickavg	28	-0.023	(-0.097, 0.051)	0.916888	0.546	-0.027	(-0.137, 0.083)	0.909104	-0.014	(-0.116, 0.088)	0.992742	0.688	0.916	0.739
IBS	without.global_supramarginal_thickavg	30	-0.023	(-0.097, 0.051)	0.916888	0.546	-0.063	(-0.172, 0.046)	0.718778	0	(-0.101, 0.102)	0.999879	0.793	0.323	0.788
FD	with.global_frontalpole_surfavg	30	-0.02	(-0.085, 0.045)	0.917959	0.549	-0.018	(-0.084, 0.049)	0.909104	-0.03	(-0.128, 0.069)	0.992742	0.749	0.737	0.788
FD	with.global_supramarginal_thickavg	28	0.023	(-0.054, 0.1)	0.919934	0.553	0.023	(-0.056, 0.103)	0.89545	-0.014	(-0.13, 0.102)	0.992742	0.175	0.972	0.214
IBS	with.global_parahippocampal_surfavg	29	-0.022	(-0.097, 0.053)	0.919934	0.561	0.005	(-0.106, 0.116)	0.97466	-0.027	(-0.131, 0.076)	0.992742	0.981	0.507	0.984
FD	with.global_transversetemporal_thickavg	29	-0.02	(-0.088, 0.048)	0.919934	0.565	-0.025	(-0.095, 0.045)	0.849888	-0.033	(-0.136, 0.069)	0.992742	0.332	0.482	0.357
FD	with.global_entorhinal_surfavg	29	-0.019	(-0.086, 0.047)	0.919934	0.568	-0.019	(-0.087, 0.049)	0.908064	0.004	(-0.092, 0.101)	0.997134	0.944	0.944	0.959
IBS	without.global_posteriorcingulate_thickavg	30	-0.028	(-0.125, 0.069)	0.919934	0.568	-0.11	(-0.249, 0.029)	0.575767	0.027	(-0.096, 0.15)	0.992742	0.019	0.115	0.009
FD	with.global_parstriangularis_surfavg	30	0.021	(-0.053, 0.095)	0.928257	0.575	0.019	(-0.058, 0.096)	0.909104	-0.007	(-0.113, 0.099)	0.997134	0.124	0.801	0.151
IBS	without.global_entorhinal_thickavg	30	-0.02	(-0.094, 0.053)	0.938816	0.587	-0.036	(-0.144, 0.073)	0.875824	-0.03	(-0.131, 0.07)	0.992742	0.66	0.707	0.704
FD	with.global_superiorfrontal_surfavg	30	0.018	(-0.048, 0.084)	0.939844	0.589	0.012	(-0.055, 0.079)	0.940729	0.009	(-0.095, 0.114)	0.992742	0.635	0.383	0.646
FD	without.global_superiortemporal_thickavg	29	0.021	(-0.056, 0.097)	0.946291	0.595	0.004	(-0.067, 0.076)	0.97466	-0.012	(-0.128, 0.104)	0.992742	0.374	0.018	0.171
FD	without.global_cuneus_thickavg	30	0.022	(-0.061, 0.105)	0.946654	0.603	0.016	(-0.07, 0.101)	0.940729	-0.029	(-0.126, 0.068)	0.992742	0.03	0.455	0.033
FD	with.global_posteriorcingulate_thickavg	30	-0.021	(-0.103, 0.06)	0.946654	0.606	-0.032	(-0.114, 0.05)	0.816198	0.036	(-0.076, 0.148)	0.992742	0.051	0.201	0.039
IBS	with.global_inferiorparietal_thickavg	29	-0.019	(-0.092, 0.054)	0.948177	0.611	0.013	(-0.096, 0.122)	0.962737	-0.034	(-0.139, 0.071)	0.992742	0.623	0.438	0.643
IBS	without.global_superiortemporal_surfavg	30	-0.021	(-0.105, 0.062)	0.948177	0.612	-0.064	(-0.186, 0.059)	0.734424	-0.073	(-0.187, 0.042)	0.992742	0.202	0.358	0.205
FD	without.global_bankssts_thickavg	29	-0.02	(-0.098, 0.058)	0.948177	0.615	-0.036	(-0.111, 0.038)	0.734424	-0.017	(-0.137, 0.103)	0.992742	0.277	0.028	0.127
IBS	without.global_caudalanteriorcingulate_thickavg	29	-0.025	(-0.121, 0.072)	0.948569	0.617	-0.024	(-0.165, 0.117)	0.940969	-0.066	(-0.178, 0.046)	0.992742	0.021	0.991	0.029
FD	with.global_superiortemporal_thickavg	29	-0.021	(-0.106, 0.064)	0.954889	0.625	-0.034	(-0.119, 0.051)	0.809651	-0.024	(-0.136, 0.089)	0.992742	0.057	0.139	0.036
IBS	without.global_frontalpole_thickavg	30	-0.018	(-0.091, 0.055)	0.954889	0.628	-0.056	(-0.163, 0.05)	0.734424	-0.015	(-0.114, 0.085)	0.992742	0.799	0.338	0.798
FD	with.global_isthmuscingulate_thickavg	30	-0.016	(-0.081, 0.049)	0.954889	0.63	-0.018	(-0.084, 0.049)	0.909104	-0.023	(-0.115, 0.07)	0.992742	0.598	0.816	0.65
IBS	with.global_precuneus_thickavg	28	0.018	(-0.055, 0.091)	0.954889	0.63	0.07	(-0.038, 0.178)	0.662558	0.025	(-0.079, 0.13)	0.992742	0.613	0.201	0.573
FD	with.global_parsorbitalis_thickavg	29	-0.018	(-0.092, 0.056)	0.954889	0.632	-0.007	(-0.077, 0.063)	0.965469	-0.038	(-0.147, 0.072)	0.992742	0.436	0.032	0.26
IBS	with.global_inferiortemporal_surfavg	30	-0.018	(-0.091, 0.055)	0.954889	0.636	-0.065	(-0.172, 0.043)	0.704142	-0.034	(-0.135, 0.068)	0.992742	0.753	0.243	0.729
FD	with.global_precuneus_surfavg	30	-0.016	(-0.081, 0.05)	0.954889	0.639	-0.016	(-0.082, 0.051)	0.909104	-0.039	(-0.132, 0.053)	0.992742	0.922	0.991	0.942
IBS	with.global_paracentral_thickavg	29	0.02	(-0.065, 0.105)	0.954889	0.642	-0.034	(-0.153, 0.085)	0.90347	0.03	(-0.078, 0.139)	0.992742	0.228	0.21	0.2
FD	with.global_superiortemporal_surfavg	30	0.016	(-0.053, 0.086)	0.954889	0.642	0.019	(-0.052, 0.091)	0.909104	-0.02	(-0.128, 0.087)	0.992742	0.358	0.688	0.403
IBS	without.global_paracentral_thickavg	29	-0.021	(-0.109, 0.068)	0.954889	0.644	-0.097	(-0.219, 0.024)	0.575767	-0.002	(-0.112, 0.109)	0.997134	0.195	0.082	0.12
IBS	with.global_middletemporal_thickavg	30	0.017	(-0.057, 0.091)	0.954889	0.649	-0.026	(-0.135, 0.082)	0.909104	0.039	(-0.062, 0.141)	0.992742	0.748	0.284	0.736
IBS	without.global_postcentral_surfavg	30	-0.019	(-0.099, 0.062)	0.954889	0.649	-0.02	(-0.141, 0.1)	0.942259	-0.098	(-0.212, 0.016)	0.992742	0.212	0.974	0.254
FD	without.global_parstriangularis_surfavg	30	-0.019	(-0.1, 0.063)	0.958674	0.655	-0.025	(-0.109, 0.059)	0.893741	-0.069	(-0.179, 0.041)	0.992742	0.03	0.436	0.032
IBS	with.global_insula_surfavg	30	0.016	(-0.057, 0.089)	0.958674	0.662	0.057	(-0.05, 0.165)	0.734424	0.035	(-0.063, 0.134)	0.992742	0.576	0.307	0.572
IBS	with.global_superiorfrontal_thickavg	28	0.018	(-0.064, 0.101)	0.958674	0.663	0.029	(-0.096, 0.155)	0.909104	0.024	(-0.083, 0.13)	0.992742	0.13	0.817	0.16
IBS	without.global_precentral_thickavg	30	-0.019	(-0.104, 0.066)	0.958674	0.664	-0.072	(-0.197, 0.053)	0.718778	0.048	(-0.066, 0.162)	0.992742	0.125	0.259	0.113
FD	without.global_supramarginal_surfavg	30	-0.019	(-0.105, 0.067)	0.958674	0.665	-0.02	(-0.11, 0.07)	0.909955	-0.032	(-0.133, 0.07)	0.992742	0.011	0.909	0.015
IBS	without.global_temporalpole_surfavg	30	-0.016	(-0.091, 0.059)	0.969276	0.681	-0.032	(-0.144, 0.08)	0.90347	-0.044	(-0.159, 0.07)	0.992742	0.367	0.696	0.412
IBS	without.global_medialorbitofrontal_thickavg	28	0.015	(-0.059, 0.089)	0.969276	0.683	0.035	(-0.075, 0.144)	0.882802	0.039	(-0.066, 0.144)	0.992742	0.908	0.643	0.926
FD	with.global_fusiform_surfavg	30	0.014	(-0.054, 0.082)	0.969276	0.685	0.019	(-0.051, 0.089)	0.909104	0.034	(-0.064, 0.131)	0.992742	0.339	0.521	0.368
FD	without.global_medialorbitofrontal_thickavg	28	0.014	(-0.055, 0.083)	0.969276	0.69	0.018	(-0.053, 0.089)	0.909104	0.046	(-0.058, 0.15)	0.992742	0.908	0.643	0.926
IBS	with.global_caudalanteriorcingulate_surfavg	30	-0.015	(-0.087, 0.058)	0.969276	0.692	0.025	(-0.082, 0.132)	0.909104	-0.027	(-0.129, 0.074)	0.992742	0.977	0.319	0.974
FD	with.global_medialorbitofrontal_thickavg	27	-0.014	(-0.082, 0.055)	0.969276	0.692	-0.005	(-0.075, 0.064)	0.968703	-0.049	(-0.154, 0.056)	0.992742	0.822	0.135	0.751
FD	without.global_isthmuscingulate_thickavg	29	0.014	(-0.055, 0.083)	0.969276	0.692	0.011	(-0.059, 0.08)	0.943533	-0.013	(-0.113, 0.087)	0.992742	0.622	0.464	0.647
IBS	without.global_isthmuscingulate_thickavg	29	-0.015	(-0.088, 0.058)	0.969276	0.692	-0.045	(-0.154, 0.064)	0.795464	-0.046	(-0.148, 0.056)	0.992742	0.622	0.464	0.647
IBS	with.global_superiortemporal_surfavg	30	0.015	(-0.062, 0.092)	0.969276	0.705	0.032	(-0.083, 0.147)	0.908064	0.051	(-0.053, 0.156)	0.992742	0.358	0.688	0.403
FD	without.global_pericalcarine_surfavg	30	-0.014	(-0.087, 0.059)	0.969276	0.711	-0.028	(-0.098, 0.043)	0.816198	0.053	(-0.05, 0.157)	0.992742	0.332	0.051	0.204
IBS	with.global_parahippocampal_thickavg	29	0.014	(-0.061, 0.09)	0.969276	0.714	-0.076	(-0.184, 0.033)	0.643247	0.059	(-0.056, 0.174)	0.992742	0.614	0.028	0.395
IBS	without.global_cuneus_thickavg	30	0.017	(-0.075, 0.109)	0.969276	0.715	-0.021	(-0.158, 0.116)	0.943533	0.066	(-0.048, 0.181)	0.992742	0.03	0.455	0.033
IBS	with.global_superiorparietal_thickavg	29	0.014	(-0.06, 0.087)	0.969276	0.719	0.063	(-0.045, 0.171)	0.718778	-0.029	(-0.133, 0.075)	0.992742	0.604	0.22	0.572
IBS	without.global_parsorbitalis_thickavg	28	-0.015	(-0.098, 0.068)	0.969276	0.72	0.023	(-0.109, 0.156)	0.940969	-0.015	(-0.134, 0.104)	0.992742	0.336	0.461	0.359
IBS	with.global_entorhinal_thickavg	30	-0.013	(-0.087, 0.06)	0.969276	0.725	-0.005	(-0.114, 0.103)	0.97466	-0.036	(-0.138, 0.066)	0.992742	0.682	0.848	0.73
IBS	with.global_posteriorcingulate_thickavg	30	-0.016	(-0.106, 0.075)	0.969276	0.733	-0.079	(-0.21, 0.053)	0.704666	0.015	(-0.103, 0.134)	0.992742	0.051	0.201	0.039
FD	without.global_transversetemporal_thickavg	29	0.013	(-0.06, 0.085)	0.969276	0.734	0.003	(-0.07, 0.075)	0.97466	-0.003	(-0.107, 0.101)	0.997134	0.256	0.151	0.205
FD	without.global_parahippocampal_surfavg	29	-0.011	(-0.079, 0.056)	0.969276	0.739	-0.012	(-0.081, 0.057)	0.940969	-0.033	(-0.129, 0.062)	0.992742	0.853	0.906	0.885
IBS	with.global_frontalpole_surfavg	30	-0.012	(-0.084, 0.06)	0.969276	0.745	0.001	(-0.105, 0.108)	0.98901	0.011	(-0.091, 0.113)	0.992742	0.749	0.737	0.788
FD	with.global_medialorbitofrontal_surfavg	30	-0.011	(-0.079, 0.057)	0.969276	0.746	-0.007	(-0.077, 0.064)	0.967466	0.002	(-0.103, 0.107)	0.997134	0.323	0.502	0.35
IBS	without.global_entorhinal_surfavg	29	-0.012	(-0.086, 0.062)	0.969276	0.748	-0.033	(-0.142, 0.077)	0.89545	-0.053	(-0.155, 0.05)	0.992742	0.795	0.62	0.825
FD	without.global_insula_thickavg	30	-0.01	(-0.076, 0.055)	0.970022	0.756	-0.014	(-0.081, 0.053)	0.927412	0.022	(-0.074, 0.119)	0.992742	0.877	0.638	0.898
FD	with.global_lingual_surfavg	30	-0.01	(-0.075, 0.056)	0.975607	0.774	-0.026	(-0.093, 0.041)	0.816259	-0.026	(-0.123, 0.072)	0.992742	0.969	0.016	0.819
IBS	with.global_superiorparietal_surfavg	30	-0.012	(-0.094, 0.07)	0.975607	0.776	0.004	(-0.119, 0.127)	0.97466	0.001	(-0.109, 0.11)	0.999879	0.143	0.725	0.171
IBS	with.global_middletemporal_surfavg	30	-0.012	(-0.093, 0.069)	0.975607	0.777	-0.024	(-0.145, 0.098)	0.932632	-0.007	(-0.111, 0.096)	0.997134	0.185	0.796	0.221
FD	without.global_fusiform_thickavg	30	0.011	(-0.068, 0.091)	0.975607	0.782	0.004	(-0.077, 0.085)	0.97466	-0.043	(-0.149, 0.064)	0.992742	0.059	0.364	0.059
FD	without.global_cuneus_surfavg	30	-0.009	(-0.075, 0.057)	0.975607	0.784	-0.015	(-0.082, 0.052)	0.909955	-0.009	(-0.108, 0.089)	0.992742	0.534	0.379	0.546
IBS	with.global_temporalpole_surfavg	30	0.01	(-0.063, 0.084)	0.975607	0.787	0.014	(-0.094, 0.122)	0.953341	0.044	(-0.057, 0.144)	0.992742	0.821	0.919	0.857
IBS	without.global_rostralmiddlefrontal_surfavg	30	0.01	(-0.063, 0.083)	0.975607	0.79	-0.022	(-0.129, 0.085)	0.925269	-0.057	(-0.173, 0.06)	0.992742	0.71	0.424	0.725
FD	with.global_temporalpole_surfavg	30	-0.009	(-0.075, 0.057)	0.975607	0.791	-0.008	(-0.076, 0.059)	0.962737	-0.019	(-0.115, 0.078)	0.992742	0.821	0.919	0.857
FD	without.global_lateraloccipital_thickavg	30	0.009	(-0.062, 0.081)	0.975607	0.797	0	(-0.072, 0.072)	0.999478	-0.012	(-0.112, 0.088)	0.992742	0.27	0.195	0.236
FD	with.global_paracentral_thickavg	29	-0.009	(-0.082, 0.063)	0.975607	0.801	-0.019	(-0.092, 0.055)	0.909104	-0.054	(-0.156, 0.047)	0.992742	0.228	0.21	0.2
IBS	with.global_parsopercularis_surfavg	30	-0.009	(-0.082, 0.063)	0.975607	0.805	-0.006	(-0.113, 0.101)	0.97466	-0.02	(-0.122, 0.083)	0.992742	0.679	0.931	0.729
IBS	without.global_temporalpole_thickavg	30	-0.009	(-0.083, 0.065)	0.975607	0.807	-0.025	(-0.135, 0.085)	0.909955	-0.023	(-0.128, 0.083)	0.992742	0.404	0.703	0.451
IBS	with.global_caudalanteriorcingulate_thickavg	30	-0.011	(-0.101, 0.079)	0.975607	0.811	0.012	(-0.123, 0.147)	0.967466	-0.022	(-0.129, 0.085)	0.992742	0.028	0.652	0.035
FD	with.global_lateralorbitofrontal_surfavg	30	0.008	(-0.059, 0.074)	0.975607	0.821	0.002	(-0.066, 0.07)	0.977363	0.043	(-0.063, 0.15)	0.992742	0.396	0.395	0.41
FD	with.global_caudalanteriorcingulate_surfavg	30	0.007	(-0.058, 0.073)	0.975607	0.823	0.014	(-0.052, 0.08)	0.922572	-0.004	(-0.093, 0.084)	0.997134	0.977	0.319	0.974
IBS	with.global_lateralorbitofrontal_thickavg	30	-0.008	(-0.082, 0.065)	0.975607	0.823	0.052	(-0.056, 0.16)	0.734424	0.016	(-0.091, 0.123)	0.992742	0.603	0.136	0.531
IBS	without.global_lateraloccipital_surfavg	30	0.01	(-0.075, 0.094)	0.975607	0.826	-0.025	(-0.15, 0.101)	0.932632	0.019	(-0.091, 0.13)	0.992742	0.093	0.468	0.102
FD	without.global_rostralanteriorcingulate_surfavg	30	-0.007	(-0.073, 0.058)	0.975607	0.829	-0.009	(-0.075, 0.058)	0.958198	0.011	(-0.082, 0.103)	0.992742	0.817	0.844	0.852
FD	without.global_transversetemporal_surfavg	30	0.008	(-0.071, 0.088)	0.975607	0.836	0.009	(-0.074, 0.091)	0.963478	0.056	(-0.048, 0.16)	0.992742	0.041	0.98	0.054
IBS	with.global_precentral_thickavg	28	0.01	(-0.085, 0.105)	0.975607	0.84	-0.002	(-0.145, 0.14)	0.986008	-0.101	(-0.242, 0.039)	0.992742	0.037	0.819	0.048
IBS	with.global_frontalpole_thickavg	29	-0.007	(-0.081, 0.066)	0.975607	0.841	-0.01	(-0.12, 0.099)	0.967466	0.007	(-0.095, 0.109)	0.997134	0.513	0.948	0.571
FD	without.global_middletemporal_thickavg	30	0.008	(-0.071, 0.087)	0.976648	0.844	-0.006	(-0.083, 0.07)	0.968703	-0.081	(-0.189, 0.028)	0.992742	0.164	0.063	0.089
IBS	without.global_insula_surfavg	30	-0.008	(-0.091, 0.074)	0.976648	0.846	-0.013	(-0.137, 0.11)	0.962737	-0.055	(-0.167, 0.056)	0.992742	0.128	0.909	0.158
FD	with.global_posteriorcingulate_surfavg	30	-0.007	(-0.076, 0.063)	0.978756	0.85	-0.003	(-0.075, 0.069)	0.97466	-0.064	(-0.172, 0.044)	0.992742	0.254	0.624	0.288
FD	with.global_inferiorparietal_thickavg	29	-0.006	(-0.075, 0.063)	0.978756	0.861	-0.003	(-0.072, 0.066)	0.97466	0.031	(-0.074, 0.136)	0.992742	0.623	0.438	0.643
IBS	without.global_precuneus_surfavg	30	-0.007	(-0.084, 0.071)	0.978756	0.861	-0.051	(-0.165, 0.063)	0.753252	0.024	(-0.083, 0.131)	0.992742	0.289	0.298	0.283
FD	with.global_inferiortemporal_thickavg	29	-0.006	(-0.071, 0.06)	0.978756	0.862	-0.002	(-0.069, 0.065)	0.977363	0.012	(-0.088, 0.113)	0.992742	0.844	0.594	0.867
FD	without.global_posteriorcingulate_thickavg	30	0.008	(-0.079, 0.095)	0.978756	0.863	-0.006	(-0.092, 0.08)	0.97466	0.046	(-0.073, 0.165)	0.992742	0.019	0.115	0.009
FD	without.global_parsorbitalis_surfavg	30	-0.007	(-0.085, 0.071)	0.978756	0.864	-0.02	(-0.097, 0.057)	0.909104	0.002	(-0.105, 0.108)	0.997134	0.121	0.091	0.071
FD	with.global_lateralorbitofrontal_thickavg	30	0.006	(-0.06, 0.071)	0.980781	0.867	0.016	(-0.051, 0.083)	0.909104	0.018	(-0.087, 0.123)	0.992742	0.603	0.136	0.531
IBS	with.global_caudalmiddlefrontal_thickavg	30	-0.007	(-0.09, 0.077)	0.983989	0.875	0.019	(-0.106, 0.143)	0.943533	0.036	(-0.071, 0.143)	0.992742	0.106	0.588	0.124
FD	with.global_insula_surfavg	30	-0.005	(-0.071, 0.061)	0.983989	0.883	0.002	(-0.065, 0.069)	0.977363	-0.003	(-0.097, 0.091)	0.997134	0.576	0.307	0.572
FD	with.global_isthmuscingulate_surfavg	30	0.006	(-0.071, 0.082)	0.983989	0.888	0.018	(-0.058, 0.093)	0.909104	-0.004	(-0.113, 0.105)	0.997134	0.157	0.104	0.102
FD	with.global_parsopercularis_surfavg	30	-0.005	(-0.07, 0.061)	0.983989	0.89	-0.004	(-0.071, 0.063)	0.97466	-0.037	(-0.134, 0.061)	0.992742	0.679	0.931	0.729
IBS	without.global_caudalmiddlefrontal_surfavg	30	0.006	(-0.076, 0.087)	0.983989	0.893	-0.023	(-0.144, 0.098)	0.936431	-0.027	(-0.144, 0.09)	0.992742	0.163	0.53	0.183
IBS	without.global_lingual_surfavg	30	-0.005	(-0.078, 0.068)	0.983989	0.894	-0.105	(-0.213, 0.003)	0.545163	-0.021	(-0.12, 0.078)	0.992742	0.978	0.013	0.834
IBS	without.global_precentral_surfavg	30	0.006	(-0.077, 0.088)	0.983989	0.896	-0.07	(-0.187, 0.047)	0.704666	0.022	(-0.093, 0.138)	0.992742	0.255	0.085	0.172
IBS	with.global_temporalpole_thickavg	28	-0.006	(-0.094, 0.083)	0.983989	0.897	0.011	(-0.116, 0.138)	0.967466	-0.044	(-0.174, 0.087)	0.992742	0.219	0.712	0.257
FD	with.global_cuneus_thickavg	30	-0.005	(-0.084, 0.074)	0.983989	0.901	-0.006	(-0.089, 0.076)	0.970573	-0.03	(-0.124, 0.064)	0.992742	0.053	0.882	0.068
IBS	with.global_entorhinal_surfavg	29	0.005	(-0.069, 0.079)	0.983989	0.901	0.008	(-0.102, 0.117)	0.97466	0.016	(-0.084, 0.115)	0.992742	0.944	0.944	0.959
IBS	without.global_middletemporal_thickavg	30	-0.006	(-0.093, 0.082)	0.983989	0.901	-0.091	(-0.214, 0.032)	0.632957	0.067	(-0.04, 0.175)	0.992742	0.164	0.063	0.089
FD	with.global_lateraloccipital_surfavg	30	0.005	(-0.071, 0.081)	0.983989	0.902	0.005	(-0.074, 0.084)	0.97466	-0.017	(-0.114, 0.081)	0.992742	0.088	0.969	0.112
FD	without.global_postcentral_thickavg	30	-0.003	(-0.071, 0.064)	0.987546	0.921	-0.018	(-0.086, 0.05)	0.909104	0	(-0.107, 0.107)	0.999879	0.604	0.038	0.418
IBS	with.global_supramarginal_thickavg	28	0.004	(-0.078, 0.085)	0.987546	0.925	0.006	(-0.12, 0.131)	0.97466	0.071	(-0.04, 0.182)	0.992742	0.175	0.972	0.214
FD	without.global_caudalanteriorcingulate_thickavg	29	-0.004	(-0.087, 0.079)	0.987546	0.926	-0.004	(-0.09, 0.082)	0.97466	-0.011	(-0.116, 0.094)	0.992742	0.021	0.991	0.029
IBS	without.global_paracentral_surfavg	30	-0.004	(-0.08, 0.072)	0.987546	0.926	-0.093	(-0.2, 0.014)	0.570665	-0.053	(-0.156, 0.05)	0.992742	0.549	0.026	0.338
IBS	with.global_parsorbitalis_thickavg	29	0.004	(-0.075, 0.082)	0.987546	0.927	0.091	(-0.018, 0.199)	0.575767	0.046	(-0.062, 0.154)	0.992742	0.436	0.032	0.26
IBS	without.global_superiorfrontal_thickavg	27	-0.004	(-0.082, 0.075)	0.987546	0.929	-0.038	(-0.155, 0.079)	0.881543	-0.027	(-0.129, 0.076)	0.992742	0.275	0.431	0.292
FD	with.global_precentral_thickavg	28	-0.004	(-0.09, 0.082)	0.987546	0.932	-0.007	(-0.1, 0.086)	0.968703	-0.044	(-0.16, 0.073)	0.992742	0.037	0.819	0.048
FD	without.global_temporalpole_thickavg	30	-0.003	(-0.069, 0.064)	0.987546	0.934	-0.005	(-0.074, 0.063)	0.968703	-0.035	(-0.136, 0.066)	0.992742	0.404	0.703	0.451
IBS	with.global_lateraloccipital_thickavg	30	0.003	(-0.08, 0.087)	0.987546	0.939	-0.014	(-0.139, 0.111)	0.962737	-0.02	(-0.127, 0.087)	0.992742	0.11	0.717	0.133
FD	with.global_paracentral_surfavg	30	0.002	(-0.063, 0.068)	0.987546	0.947	-0.009	(-0.076, 0.057)	0.94631	-0.001	(-0.096, 0.095)	0.999879	0.819	0.08	0.711
IBS	with.global_superiorfrontal_surfavg	30	-0.002	(-0.075, 0.071)	0.99119	0.959	-0.037	(-0.144, 0.07)	0.861185	0.007	(-0.102, 0.116)	0.997134	0.635	0.383	0.646
FD	with.global_superiorparietal_surfavg	30	0.002	(-0.072, 0.076)	0.99119	0.964	0.004	(-0.072, 0.081)	0.97466	0.022	(-0.083, 0.127)	0.992742	0.143	0.725	0.171
IBS	without.global_bankssts_surfavg	30	0.002	(-0.074, 0.077)	0.99119	0.964	-0.053	(-0.164, 0.058)	0.734424	0.02	(-0.081, 0.121)	0.992742	0.625	0.187	0.58
IBS	without.global_lingual_thickavg	30	-0.001	(-0.075, 0.072)	0.994229	0.973	-0.088	(-0.196, 0.02)	0.575767	-0.007	(-0.114, 0.1)	0.997134	0.708	0.032	0.501
FD	with.global_rostralmiddlefrontal_surfavg	30	-0.001	(-0.068, 0.066)	0.997169	0.983	0.003	(-0.067, 0.072)	0.97466	0.048	(-0.064, 0.161)	0.992742	0.344	0.61	0.383
IBS	without.global_parahippocampal_thickavg	28	-0.001	(-0.088, 0.086)	0.997169	0.985	-0.12	(-0.24, 0)	0.545163	0.077	(-0.044, 0.197)	0.992742	0.313	0.01	0.101
IBS	with.global_parsopercularis_thickavg	29	0	(-0.074, 0.073)	0.998169	0.99	0.06	(-0.049, 0.168)	0.734424	0.003	(-0.095, 0.1)	0.997134	0.968	0.14	0.94
IBS	with.global_isthmuscingulate_thickavg	30	0	(-0.073, 0.073)	0.998169	0.998	-0.009	(-0.117, 0.098)	0.967466	-0.021	(-0.125, 0.083)	0.992742	0.598	0.816	0.65

## Sheet: S7
Exposure	Outcome	Model	Beta	95%CI	P-value	P.FDR	P.het
FD	with.global_rostralanteriorcingulate_thickavg	Random effect model	-0.137	(-0.187,-0.087)	6.57e-08	1.81e-05	0.935065
FD	without.global_rostralanteriorcingulate_thickavg	Random effect model	-0.109	(-0.158,-0.06)	1.1e-05	0.00151234	0.637024
FD	without.global_superiorfrontal_thickavg	Random effect model	0.095	(0.032,0.157)	0.00294327	0.132801	0.301244
FD	without.global_precuneus_thickavg	Random effect model	0.072	(0.022,0.123)	0.0052215	0.132801	0.55492
FD	with.global_superiorfrontal_thickavg	Random effect model	0.084	(0.024,0.143)	0.00576099	0.132801	0.58037
FD	without.global_entorhinal_thickavg	Random effect model	0.069	(0.02,0.117)	0.00577394	0.132801	0.904158
FD	with.global_middletemporal_thickavg	Random effect model	-0.063	(-0.111,-0.015)	0.00951867	0.168104	0.505285
FD	Full_Thickness	Random effect model	0.072	(0.015,0.128)	0.0126106	0.168104	0.346825
FD	with.global_rostralanteriorcingulate_surfavg	Random effect model	0.063	(0.013,0.114)	0.0133996	0.168104	0.914735
FD	with.global_entorhinal_thickavg	Random effect model	0.058	(0.01,0.106)	0.0176384	0.188595	0.90364
FD	with.global_transversetemporal_surfavg	Random effect model	0.069	(0.012,0.127)	0.0177662	0.188595	0.803145
FD	with.global_parahippocampal_thickavg	Random effect model	-0.055	(-0.103,-0.007)	0.025679	0.234388	0.671535
FD	with.global_precuneus_thickavg	Random effect model	0.055	(0.007,0.103)	0.0261649	0.234388	0.978904
FD	with.global_postcentral_thickavg	Random effect model	-0.055	(-0.104,-0.006)	0.0271754	0.234388	0.862669
FD	without.global_lingual_thickavg	Random effect model	0.055	(0.005,0.105)	0.0294747	0.246516	0.66832
FD	with.global_insula_thickavg	Random effect model	-0.051	(-0.099,-0.003)	0.0364768	0.287645	0.91299
FD	without.global_bankssts_surfavg	Random effect model	-0.05	(-0.099,-0.002)	0.042526	0.317221	0.426727
FD	without.global_inferiorparietal_surfavg	Random effect model	-0.058	(-0.116,0)	0.0490649	0.347228	0.558529
IBS	without.global_cuneus_surfavg	Random effect model	-0.082	(-0.136,-0.029)	0.0025632	0.132801	0.367008
IBS	without.global_supramarginal_surfavg	Random effect model	-0.095	(-0.159,-0.032)	0.00332277	0.132801	0.395733
IBS	with.global_pericalcarine_thickavg	Random effect model	0.085	(0.028,0.142)	0.00335905	0.132801	0.923051
IBS	without.global_pericalcarine_surfavg	Random effect model	-0.084	(-0.14,-0.027)	0.00369042	0.132801	0.683421
IBS	without.global_rostralanteriorcingulate_surfavg	Random effect model	-0.079	(-0.134,-0.025)	0.00408859	0.132801	0.395451
IBS	with.global_postcentral_thickavg	Random effect model	0.086	(0.026,0.147)	0.00527578	0.132801	0.933174
IBS	without.global_fusiform_surfavg	Random effect model	-0.082	(-0.141,-0.023)	0.00645474	0.137039	0.848077
IBS	without.global_posteriorcingulate_surfavg	Random effect model	-0.08	(-0.141,-0.019)	0.0096981	0.168104	0.250178
IBS	without.global_transversetemporal_surfavg	Random effect model	-0.087	(-0.154,-0.019)	0.0120686	0.168104	0.275301
IBS	with.global_supramarginal_surfavg	Random effect model	-0.072	(-0.129,-0.015)	0.0126078	0.168104	0.953969
IBS	without.global_parstriangularis_surfavg	Random effect model	-0.075	(-0.135,-0.016)	0.0126715	0.168104	0.452552
IBS	without.global_superiorparietal_surfavg	Random effect model	-0.075	(-0.134,-0.016)	0.0131153	0.168104	0.344497
IBS	without.global_medialorbitofrontal_surfavg	Random effect model	-0.083	(-0.149,-0.017)	0.0132658	0.168104	0.438864
IBS	without.global_parsorbitalis_surfavg	Random effect model	-0.081	(-0.146,-0.016)	0.0140293	0.168351	0.394419
IBS	without.global_lateralorbitofrontal_surfavg	Random effect model	-0.084	(-0.153,-0.015)	0.01733	0.188595	0.413662
IBS	with.global_lateraloccipital_surfavg	Random effect model	0.069	(0.011,0.126)	0.0186052	0.190186	0.743581
IBS	Full_SurfArea	Random effect model	-0.082	(-0.152,-0.012)	0.0220105	0.216961	0.297989
IBS	with.global_rostralanteriorcingulate_thickavg	Random effect model	0.064	(0.007,0.12)	0.0267943	0.234388	0.582386
IBS	without.global_pericalcarine_thickavg	Random effect model	0.065	(0.005,0.124)	0.0328109	0.266347	0.790864
IBS	without.global_inferiorparietal_surfavg	Random effect model	-0.068	(-0.133,-0.002)	0.0420781	0.317221	0.642217
IBS	without.global_frontalpole_surfavg	Random effect model	-0.054	(-0.107,-0.001)	0.0457293	0.332139	0.358033
IBS	with.global_precentral_surfavg	Random effect model	0.053	(-0.001,0.108)	0.0546128	0.376828	0.79721
IBS	with.global_pericalcarine_surfavg	Random effect model	-0.052	(-0.106,0.002)	0.0568548	0.37869	0.72826
FD	without.global_parsopercularis_thickavg	Random effect model	0.045	(-0.002,0.092)	0.0594989	0.37869	0.364648
FD	with.global_middletemporal_surfavg	Random effect model	-0.048	(-0.099,0.002)	0.0598383	0.37869	0.626047
FD	with.global_bankssts_thickavg	Random effect model	-0.053	(-0.108,0.003)	0.062582	0.37869	0.661077
FD	without.global_superiorparietal_thickavg	Random effect model	0.045	(-0.002,0.093)	0.0628058	0.37869	0.4127
FD	with.global_inferiorparietal_surfavg	Random effect model	-0.045	(-0.092,0.002)	0.063115	0.37869	0.734541
FD	without.global_caudalmiddlefrontal_thickavg	Random effect model	0.045	(-0.003,0.094)	0.0668623	0.390097	0.347254
IBS	without.global_superiorfrontal_surfavg	Random effect model	-0.077	(-0.16,0.006)	0.067843	0.390097	0.167329
FD	without.global_middletemporal_surfavg	Random effect model	-0.052	(-0.109,0.004)	0.0705972	0.397627	0.563048
IBS	without.global_parahippocampal_surfavg	Random effect model	-0.053	(-0.11,0.005)	0.0720339	0.397627	0.426843
IBS	without.global_inferiortemporal_surfavg	Random effect model	-0.056	(-0.119,0.006)	0.0774247	0.411259	0.651887
IBS	without.global_middletemporal_surfavg	Random effect model	-0.057	(-0.121,0.007)	0.0783617	0.411259	0.444812
FD	without.global_inferiorparietal_thickavg	Random effect model	0.043	(-0.005,0.091)	0.0789737	0.411259	0.6328
IBS	without.global_parsopercularis_surfavg	Random effect model	-0.056	(-0.12,0.007)	0.0820065	0.419144	0.428216
IBS	with.global_rostralmiddlefrontal_surfavg	Random effect model	0.051	(-0.007,0.109)	0.0854055	0.423302	0.546714
FD	with.global_parsorbitalis_surfavg	Random effect model	0.044	(-0.006,0.095)	0.0858874	0.423302	0.886981
IBS	without.global_rostralanteriorcingulate_thickavg	Random effect model	0.047	(-0.008,0.102)	0.0935254	0.44769	0.478017
FD	without.global_supramarginal_thickavg	Random effect model	0.044	(-0.008,0.096)	0.0950067	0.44769	0.451618
IBS	with.global_cuneus_surfavg	Random effect model	-0.048	(-0.104,0.008)	0.0957019	0.44769	0.949091
FD	without.global_lingual_surfavg	Random effect model	-0.04	(-0.087,0.008)	0.100014	0.457138	0.649198
IBS	with.global_rostralanteriorcingulate_surfavg	Random effect model	-0.047	(-0.104,0.009)	0.101071	0.457138	0.88881
IBS	with.global_superiortemporal_thickavg	Random effect model	-0.06	(-0.133,0.012)	0.102691	0.457138	0.766682
IBS	with.global_transversetemporal_surfavg	Random effect model	-0.054	(-0.119,0.011)	0.10437	0.45724	0.633786
FD	without.global_rostralmiddlefrontal_thickavg	Random effect model	0.055	(-0.012,0.122)	0.109225	0.471031	0.25246
IBS	without.global_caudalanteriorcingulate_surfavg	Random effect model	-0.043	(-0.096,0.01)	0.111167	0.472033	0.5675
FD	without.global_caudalmiddlefrontal_surfavg	Random effect model	-0.047	(-0.105,0.011)	0.112976	0.472444	0.366182
FD	without.global_precuneus_surfavg	Random effect model	-0.042	(-0.095,0.011)	0.120417	0.496047	0.432418
IBS	Full_Thickness	Random effect model	-0.052	(-0.118,0.014)	0.122976	0.499139	0.566865
IBS	without.global_postcentral_surfavg	Random effect model	-0.054	(-0.123,0.016)	0.128496	0.513984	0.226424
FD	without.global_parahippocampal_thickavg	Random effect model	-0.042	(-0.096,0.013)	0.132484	0.522364	0.97541
FD	with.global_fusiform_thickavg	Random effect model	-0.044	(-0.102,0.014)	0.136574	0.525238	0.780913
FD	with.global_supramarginal_surfavg	Random effect model	0.038	(-0.012,0.088)	0.137019	0.525238	0.935101
FD	without.global_inferiortemporal_surfavg	Random effect model	-0.041	(-0.096,0.015)	0.150906	0.564951	0.533302
IBS	with.global_posteriorcingulate_surfavg	Random effect model	-0.041	(-0.097,0.015)	0.151472	0.564951	0.964808
IBS	without.global_superiortemporal_surfavg	Random effect model	-0.059	(-0.141,0.022)	0.153835	0.566114	0.200359
IBS	without.global_superiortemporal_thickavg	Random effect model	-0.049	(-0.117,0.019)	0.161087	0.580786	0.839024
FD	with.global_postcentral_surfavg	Random effect model	-0.036	(-0.086,0.014)	0.162031	0.580786	0.938745
IBS	with.global_isthmuscingulate_surfavg	Random effect model	0.041	(-0.017,0.098)	0.166406	0.588821	0.640192
IBS	without.global_parstriangularis_thickavg	Random effect model	-0.038	(-0.094,0.018)	0.180044	0.608853	0.717801
IBS	with.global_parsorbitalis_surfavg	Random effect model	-0.039	(-0.095,0.018)	0.182482	0.608853	0.987188
IBS	with.global_middletemporal_thickavg	Random effect model	0.037	(-0.017,0.091)	0.184663	0.608853	0.451816
FD	with.global_superiortemporal_surfavg	Random effect model	0.033	(-0.016,0.082)	0.185469	0.608853	0.495694
IBS	with.global_bankssts_thickavg	Random effect model	-0.046	(-0.115,0.023)	0.188582	0.608853	0.979505
FD	without.global_insula_surfavg	Random effect model	-0.037	(-0.092,0.018)	0.18912	0.608853	0.515643
FD	with.global_lingual_thickavg	Random effect model	0.034	(-0.017,0.086)	0.189434	0.608853	0.994397
IBS	without.global_inferiorparietal_thickavg	Random effect model	-0.036	(-0.09,0.018)	0.189715	0.608853	0.780262
FD	without.global_posteriorcingulate_surfavg	Random effect model	-0.031	(-0.078,0.016)	0.193595	0.613801	0.349495
FD	without.global_postcentral_surfavg	Random effect model	-0.034	(-0.086,0.018)	0.195705	0.613801	0.3052
IBS	with.global_parstriangularis_surfavg	Random effect model	-0.036	(-0.093,0.02)	0.208108	0.64161	0.993636
IBS	with.global_medialorbitofrontal_surfavg	Random effect model	-0.036	(-0.092,0.02)	0.209491	0.64161	0.817273
FD	with.global_cuneus_surfavg	Random effect model	0.032	(-0.018,0.081)	0.213266	0.64161	0.789588
FD	without.global_rostralmiddlefrontal_surfavg	Random effect model	-0.033	(-0.086,0.02)	0.21776	0.64161	0.311982
IBS	without.global_postcentral_thickavg	Random effect model	0.034	(-0.02,0.089)	0.218451	0.64161	0.686341
FD	with.global_caudalanteriorcingulate_thickavg	Random effect model	-0.034	(-0.088,0.02)	0.218519	0.64161	0.821151
IBS	with.global_bankssts_surfavg	Random effect model	0.036	(-0.022,0.093)	0.22817	0.659966	0.870399
IBS	with.global_postcentral_surfavg	Random effect model	0.035	(-0.022,0.091)	0.229554	0.659966	0.862475
IBS	with.global_insula_thickavg	Random effect model	-0.033	(-0.086,0.021)	0.233148	0.660759	0.984591
FD	without.global_paracentral_thickavg	Random effect model	0.035	(-0.023,0.092)	0.234617	0.660759	0.699516
FD	with.global_inferiortemporal_surfavg	Random effect model	-0.028	(-0.075,0.019)	0.244841	0.682588	0.841901
IBS	with.global_cuneus_thickavg	Random effect model	0.035	(-0.024,0.093)	0.248808	0.684568	0.852887
IBS	with.global_lateralorbitofrontal_surfavg	Random effect model	-0.033	(-0.09,0.023)	0.250512	0.684568	0.945445
FD	with.global_parsopercularis_thickavg	Random effect model	0.027	(-0.02,0.074)	0.262455	0.702866	0.780577
IBS	without.global_entorhinal_surfavg	Random effect model	-0.031	(-0.085,0.023)	0.265993	0.702866	0.472442
FD	without.global_transversetemporal_surfavg	Random effect model	0.031	(-0.024,0.086)	0.266592	0.702866	0.435333
FD	Full_SurfArea	Random effect model	-0.034	(-0.093,0.026)	0.26899	0.702866	0.353753
IBS	with.global_precuneus_surfavg	Random effect model	0.029	(-0.023,0.082)	0.275054	0.702866	0.936647
FD	with.global_parstriangularis_thickavg	Random effect model	-0.028	(-0.08,0.023)	0.277771	0.702866	0.868957
IBS	with.global_medialorbitofrontal_thickavg	Random effect model	0.031	(-0.025,0.087)	0.282097	0.702866	0.773869
FD	without.global_precentral_surfavg	Random effect model	-0.033	(-0.093,0.027)	0.287376	0.702866	0.259791
IBS	without.global_bankssts_thickavg	Random effect model	-0.039	(-0.112,0.033)	0.287791	0.702866	0.779915
IBS	without.global_insula_surfavg	Random effect model	-0.034	(-0.096,0.029)	0.288544	0.702866	0.354839
FD	without.global_precentral_thickavg	Random effect model	0.028	(-0.024,0.08)	0.290132	0.702866	0.571076
IBS	without.global_insula_thickavg	Random effect model	-0.031	(-0.09,0.027)	0.292824	0.702866	0.79971
IBS	without.global_temporalpole_surfavg	Random effect model	-0.029	(-0.084,0.025)	0.295539	0.702866	0.607116
IBS	without.global_paracentral_surfavg	Random effect model	-0.044	(-0.126,0.038)	0.295929	0.702866	0.143871
IBS	without.global_precuneus_surfavg	Random effect model	-0.032	(-0.091,0.028)	0.29709	0.702866	0.325858
IBS	with.global_lingual_surfavg	Random effect model	0.028	(-0.025,0.082)	0.297954	0.702866	0.931974
FD	without.global_parsopercularis_surfavg	Random effect model	-0.029	(-0.085,0.027)	0.310335	0.723244	0.676145
FD	without.global_medialorbitofrontal_surfavg	Random effect model	-0.03	(-0.089,0.028)	0.311833	0.723244	0.405553
IBS	with.global_rostralmiddlefrontal_thickavg	Random effect model	-0.03	(-0.089,0.029)	0.319021	0.729912	0.914554
FD	with.global_bankssts_surfavg	Random effect model	-0.026	(-0.077,0.025)	0.322134	0.729912	0.947574
IBS	without.global_lingual_surfavg	Random effect model	-0.027	(-0.08,0.027)	0.323896	0.729912	0.389521
FD	without.global_frontalpole_thickavg	Random effect model	0.025	(-0.025,0.075)	0.326713	0.729912	0.286883
FD	with.global_superiorparietal_thickavg	Random effect model	0.026	(-0.026,0.079)	0.327932	0.729912	0.971794
IBS	without.global_fusiform_thickavg	Random effect model	-0.033	(-0.1,0.034)	0.333706	0.736698	0.555253
IBS	without.global_transversetemporal_thickavg	Random effect model	-0.03	(-0.09,0.031)	0.336319	0.736698	0.65106
FD	without.global_lateralorbitofrontal_thickavg	Random effect model	0.023	(-0.024,0.07)	0.344699	0.747415	0.368113
IBS	with.global_parstriangularis_thickavg	Random effect model	-0.026	(-0.082,0.029)	0.3515	0.747415	0.967902
IBS	with.global_inferiorparietal_thickavg	Random effect model	-0.025	(-0.079,0.028)	0.351616	0.747415	0.797578
FD	without.global_entorhinal_surfavg	Random effect model	-0.023	(-0.071,0.025)	0.354974	0.747415	0.360796
FD	without.global_isthmuscingulate_surfavg	Random effect model	-0.022	(-0.07,0.025)	0.357618	0.747415	0.365376
IBS	without.global_rostralmiddlefrontal_thickavg	Random effect model	-0.034	(-0.105,0.038)	0.358368	0.747415	0.80461
FD	with.global_transversetemporal_thickavg	Random effect model	-0.024	(-0.074,0.027)	0.360167	0.747415	0.872298
FD	with.global_temporalpole_thickavg	Random effect model	-0.025	(-0.08,0.029)	0.364263	0.750273	0.983225
FD	with.global_rostralmiddlefrontal_thickavg	Random effect model	0.024	(-0.029,0.076)	0.375816	0.766598	0.532921
FD	with.global_superiorfrontal_surfavg	Random effect model	0.021	(-0.026,0.068)	0.377744	0.766598	0.891372
FD	with.global_lateraloccipital_thickavg	Random effect model	-0.022	(-0.073,0.028)	0.38556	0.775388	0.380057
IBS	with.global_parahippocampal_surfavg	Random effect model	-0.025	(-0.081,0.032)	0.389901	0.775388	0.920812
IBS	with.global_inferiorparietal_surfavg	Random effect model	-0.023	(-0.077,0.03)	0.390503	0.775388	0.448371
FD	with.global_precentral_surfavg	Random effect model	-0.021	(-0.069,0.027)	0.399926	0.778678	0.803322
FD	with.global_parahippocampal_surfavg	Random effect model	0.021	(-0.028,0.071)	0.400735	0.778678	0.754075
IBS	without.global_caudalmiddlefrontal_thickavg	Random effect model	-0.023	(-0.078,0.031)	0.403043	0.778678	0.588394
FD	with.global_isthmuscingulate_thickavg	Random effect model	-0.02	(-0.067,0.027)	0.403445	0.778678	0.862551
IBS	without.global_precentral_surfavg	Random effect model	-0.032	(-0.107,0.044)	0.409825	0.785498	0.20948
FD	with.global_lingual_surfavg	Random effect model	-0.02	(-0.067,0.028)	0.414048	0.788119	0.664482
FD	without.global_postcentral_thickavg	Random effect model	-0.02	(-0.068,0.029)	0.421347	0.788172	0.497076
FD	without.global_inferiortemporal_thickavg	Random effect model	0.022	(-0.031,0.075)	0.421894	0.788172	0.521724
IBS	with.global_fusiform_thickavg	Random effect model	-0.028	(-0.097,0.041)	0.422643	0.788172	0.650475
FD	with.global_parsorbitalis_thickavg	Random effect model	-0.022	(-0.075,0.032)	0.425813	0.788755	0.895289
IBS	without.global_bankssts_surfavg	Random effect model	-0.022	(-0.077,0.033)	0.434119	0.798779	0.366202
FD	without.global_caudalanteriorcingulate_thickavg	Random effect model	-0.021	(-0.074,0.033)	0.445042	0.810726	0.599229
IBS	with.global_transversetemporal_thickavg	Random effect model	-0.023	(-0.084,0.037)	0.446487	0.810726	0.805398
FD	without.global_bankssts_thickavg	Random effect model	-0.024	(-0.086,0.038)	0.450895	0.813378	0.877626
IBS	without.global_inferiortemporal_thickavg	Random effect model	-0.022	(-0.082,0.037)	0.463617	0.826571	0.394274
IBS	without.global_posteriorcingulate_thickavg	Random effect model	-0.026	(-0.096,0.044)	0.464198	0.826571	0.949346
FD	with.global_precuneus_surfavg	Random effect model	-0.017	(-0.064,0.03)	0.468271	0.828479	0.938948
FD	without.global_caudalanteriorcingulate_surfavg	Random effect model	-0.017	(-0.064,0.03)	0.474851	0.829534	0.410788
FD	without.global_superiortemporal_surfavg	Random effect model	-0.025	(-0.095,0.044)	0.474878	0.829534	0.214633
FD	with.global_supramarginal_thickavg	Random effect model	0.019	(-0.035,0.073)	0.486116	0.839559	0.882861
FD	without.global_paracentral_surfavg	Random effect model	-0.018	(-0.067,0.032)	0.486701	0.839559	0.350357
FD	without.global_pericalcarine_thickavg	Random effect model	0.019	(-0.034,0.071)	0.490516	0.840884	0.335286
IBS	with.global_precuneus_thickavg	Random effect model	0.018	(-0.035,0.072)	0.501863	0.845298	0.990836
FD	without.global_frontalpole_surfavg	Random effect model	-0.016	(-0.063,0.031)	0.503138	0.845298	0.33015
IBS	without.global_lateralorbitofrontal_thickavg	Random effect model	-0.018	(-0.071,0.035)	0.507014	0.845298	0.60612
FD	with.global_medialorbitofrontal_thickavg	Random effect model	-0.016	(-0.066,0.033)	0.512413	0.845298	0.915747
IBS	with.global_caudalmiddlefrontal_surfavg	Random effect model	0.019	(-0.038,0.077)	0.513254	0.845298	0.567921
IBS	without.global_lateraloccipital_thickavg	Random effect model	-0.019	(-0.076,0.038)	0.514422	0.845298	0.778253
IBS	with.global_superiorfrontal_thickavg	Random effect model	0.02	(-0.041,0.082)	0.521989	0.845298	0.952652
IBS	without.global_medialorbitofrontal_thickavg	Random effect model	0.017	(-0.036,0.071)	0.523711	0.845298	0.936438
IBS	without.global_precuneus_thickavg	Random effect model	-0.019	(-0.078,0.04)	0.527454	0.845298	0.655701
IBS	with.global_posteriorcingulate_thickavg	Random effect model	-0.021	(-0.088,0.045)	0.528474	0.845298	0.857426
IBS	without.global_rostralmiddlefrontal_surfavg	Random effect model	-0.027	(-0.111,0.057)	0.528557	0.845298	0.162911
FD	without.global_insula_thickavg	Random effect model	-0.017	(-0.069,0.036)	0.533714	0.845298	0.76599
IBS	with.global_temporalpole_surfavg	Random effect model	0.017	(-0.037,0.071)	0.53581	0.845298	0.789368
IBS	without.global_caudalmiddlefrontal_surfavg	Random effect model	-0.023	(-0.095,0.05)	0.537631	0.845298	0.275936
IBS	without.global_parsopercularis_thickavg	Random effect model	-0.017	(-0.07,0.037)	0.541423	0.845298	0.701724
IBS	without.global_cuneus_thickavg	Random effect model	0.02	(-0.044,0.083)	0.542093	0.845298	0.940369
IBS	with.global_fusiform_surfavg	Random effect model	-0.021	(-0.092,0.05)	0.554678	0.851456	0.190958
FD	with.global_fusiform_surfavg	Random effect model	0.014	(-0.034,0.063)	0.554787	0.851456	0.985244
IBS	with.global_insula_surfavg	Random effect model	0.016	(-0.037,0.069)	0.558031	0.851456	0.98924
FD	with.global_superiortemporal_thickavg	Random effect model	-0.018	(-0.079,0.043)	0.558383	0.851456	0.919875
IBS	with.global_frontalpole_surfavg	Random effect model	-0.016	(-0.07,0.038)	0.566639	0.856574	0.878548
IBS	with.global_inferiortemporal_thickavg	Random effect model	-0.017	(-0.078,0.043)	0.569883	0.856574	0.410015
FD	without.global_lateralorbitofrontal_surfavg	Random effect model	-0.018	(-0.079,0.044)	0.571049	0.856574	0.449101
IBS	with.global_lingual_thickavg	Random effect model	0.016	(-0.042,0.074)	0.588745	0.86575	0.721491
FD	with.global_frontalpole_thickavg	Random effect model	0.014	(-0.036,0.063)	0.590864	0.86575	0.471718
FD	without.global_parstriangularis_thickavg	Random effect model	0.013	(-0.036,0.063)	0.593579	0.86575	0.430096
FD	without.global_superiorparietal_surfavg	Random effect model	-0.015	(-0.07,0.04)	0.595096	0.86575	0.290107
FD	with.global_posteriorcingulate_thickavg	Random effect model	-0.016	(-0.075,0.043)	0.595703	0.86575	0.848099
IBS	without.global_lateraloccipital_surfavg	Random effect model	-0.016	(-0.074,0.043)	0.599531	0.86575	0.418675
FD	with.global_parsopercularis_surfavg	Random effect model	-0.013	(-0.06,0.035)	0.601517	0.86575	0.732202
FD	with.global_cuneus_thickavg	Random effect model	-0.014	(-0.066,0.038)	0.604531	0.86575	0.776596
FD	without.global_superiorfrontal_surfavg	Random effect model	-0.015	(-0.072,0.042)	0.605398	0.86575	0.284936
FD	without.global_middletemporal_thickavg	Random effect model	-0.015	(-0.073,0.043)	0.612898	0.871233	0.395263
FD	with.global_caudalmiddlefrontal_surfavg	Random effect model	-0.013	(-0.064,0.038)	0.618604	0.871233	0.662305
FD	without.global_fusiform_surfavg	Random effect model	-0.013	(-0.065,0.039)	0.625147	0.871233	0.388213
FD	with.global_entorhinal_surfavg	Random effect model	-0.012	(-0.06,0.036)	0.627171	0.871233	0.750229
FD	with.global_caudalmiddlefrontal_thickavg	Random effect model	0.012	(-0.038,0.063)	0.631287	0.871233	0.679599
FD	without.global_parsorbitalis_surfavg	Random effect model	0.014	(-0.043,0.071)	0.633924	0.871233	0.442052
IBS	with.global_paracentral_thickavg	Random effect model	0.016	(-0.052,0.085)	0.64144	0.871233	0.881103
IBS	without.global_middletemporal_thickavg	Random effect model	0.015	(-0.05,0.081)	0.644277	0.871233	0.47558
FD	with.global_lateraloccipital_surfavg	Random effect model	0.012	(-0.039,0.062)	0.646948	0.871233	0.807088
FD	without.global_lateraloccipital_surfavg	Random effect model	-0.013	(-0.067,0.042)	0.648675	0.871233	0.293257
FD	with.global_frontalpole_surfavg	Random effect model	-0.011	(-0.059,0.037)	0.648908	0.871233	0.695941
IBS	with.global_superiorfrontal_surfavg	Random effect model	-0.012	(-0.066,0.041)	0.649823	0.871233	0.681107
FD	without.global_temporalpole_surfavg	Random effect model	-0.011	(-0.06,0.037)	0.651597	0.871233	0.326201
IBS	without.global_supramarginal_thickavg	Random effect model	-0.013	(-0.072,0.045)	0.653425	0.871233	0.684258
IBS	without.global_superiorparietal_thickavg	Random effect model	-0.012	(-0.066,0.042)	0.661661	0.872437	0.678201
FD	without.global_parstriangularis_surfavg	Random effect model	-0.012	(-0.064,0.041)	0.66346	0.872437	0.827225
IBS	with.global_superiorparietal_surfavg	Random effect model	-0.013	(-0.073,0.047)	0.670053	0.872437	0.969158
FD	without.global_pericalcarine_surfavg	Random effect model	-0.011	(-0.061,0.039)	0.670084	0.872437	0.913685
FD	with.global_isthmuscingulate_surfavg	Random effect model	0.011	(-0.04,0.062)	0.671845	0.872437	0.851586
FD	without.global_parsorbitalis_thickavg	Random effect model	0.011	(-0.041,0.063)	0.674892	0.872437	0.516772
IBS	without.global_entorhinal_thickavg	Random effect model	-0.012	(-0.066,0.043)	0.676455	0.872437	0.727197
IBS	without.global_precentral_thickavg	Random effect model	-0.012	(-0.071,0.046)	0.679764	0.872628	0.834306
FD	with.global_pericalcarine_surfavg	Random effect model	0.01	(-0.038,0.057)	0.684432	0.874552	0.539721
FD	without.global_rostralanteriorcingulate_surfavg	Random effect model	0.01	(-0.038,0.058)	0.694166	0.882903	0.456881
FD	with.global_lateralorbitofrontal_surfavg	Random effect model	0.01	(-0.041,0.06)	0.70729	0.895171	0.928589
FD	with.global_superiorparietal_surfavg	Random effect model	0.01	(-0.043,0.063)	0.712966	0.895171	0.751591
FD	with.global_inferiortemporal_thickavg	Random effect model	-0.009	(-0.057,0.039)	0.713542	0.895171	0.885006
IBS	without.global_paracentral_thickavg	Random effect model	-0.012	(-0.08,0.056)	0.72187	0.901521	0.768697
FD	without.global_lateraloccipital_thickavg	Random effect model	0.009	(-0.041,0.059)	0.726206	0.902675	0.98886
FD	with.global_insula_surfavg	Random effect model	-0.008	(-0.056,0.039)	0.730795	0.902675	0.885229
FD	with.global_caudalanteriorcingulate_surfavg	Random effect model	0.008	(-0.039,0.055)	0.733374	0.902675	0.975638
FD	with.global_medialorbitofrontal_surfavg	Random effect model	-0.009	(-0.059,0.041)	0.735876	0.902675	0.910069
FD	without.global_temporalpole_thickavg	Random effect model	-0.009	(-0.06,0.043)	0.744439	0.909137	0.786474
FD	without.global_superiortemporal_thickavg	Random effect model	0.01	(-0.051,0.071)	0.749151	0.910424	0.646389
IBS	with.global_parsopercularis_surfavg	Random effect model	-0.009	(-0.062,0.045)	0.75209	0.910424	0.980823
FD	with.global_parstriangularis_surfavg	Random effect model	0.008	(-0.042,0.058)	0.7577	0.911096	0.633018
IBS	without.global_isthmuscingulate_surfavg	Random effect model	-0.012	(-0.086,0.063)	0.760339	0.911096	0.169595
FD	with.global_inferiorparietal_thickavg	Random effect model	0.007	(-0.042,0.056)	0.769083	0.911096	0.582317
FD	with.global_posteriorcingulate_surfavg	Random effect model	-0.007	(-0.057,0.042)	0.771313	0.911096	0.977518
IBS	with.global_caudalanteriorcingulate_thickavg	Random effect model	0.009	(-0.052,0.07)	0.772391	0.911096	0.55629
IBS	with.global_entorhinal_thickavg	Random effect model	-0.008	(-0.062,0.046)	0.772451	0.911096	0.836665
FD	with.global_pericalcarine_thickavg	Random effect model	0.007	(-0.043,0.057)	0.790594	0.928528	0.482684
FD	with.global_paracentral_surfavg	Random effect model	0.006	(-0.041,0.053)	0.798748	0.930218	0.865863
IBS	without.global_parsorbitalis_thickavg	Random effect model	-0.008	(-0.071,0.055)	0.798774	0.930218	0.799539
IBS	with.global_superiorparietal_thickavg	Random effect model	0.007	(-0.05,0.065)	0.804181	0.930754	0.789456
IBS	without.global_isthmuscingulate_thickavg	Random effect model	-0.007	(-0.06,0.047)	0.805979	0.930754	0.750998
FD	without.global_cuneus_surfavg	Random effect model	0.005	(-0.042,0.053)	0.82208	0.945392	0.529803
IBS	without.global_frontalpole_thickavg	Random effect model	-0.006	(-0.059,0.047)	0.826395	0.946017	0.634408
FD	with.global_lateralorbitofrontal_thickavg	Random effect model	-0.005	(-0.053,0.042)	0.831566	0.946017	0.643888
IBS	without.global_parahippocampal_thickavg	Random effect model	-0.006	(-0.065,0.053)	0.832906	0.946017	0.865631
IBS	without.global_superiorfrontal_thickavg	Random effect model	0.006	(-0.055,0.067)	0.846829	0.955099	0.700277
FD	without.global_fusiform_thickavg	Random effect model	-0.005	(-0.065,0.054)	0.857976	0.955099	0.533861
IBS	with.global_parahippocampal_thickavg	Random effect model	0.005	(-0.05,0.059)	0.858753	0.955099	0.730791
IBS	with.global_precentral_thickavg	Random effect model	-0.006	(-0.07,0.059)	0.859082	0.955099	0.660479
FD	with.global_rostralmiddlefrontal_surfavg	Random effect model	0.005	(-0.047,0.056)	0.859952	0.955099	0.806677
IBS	with.global_caudalanteriorcingulate_surfavg	Random effect model	-0.005	(-0.058,0.048)	0.861665	0.955099	0.693586
IBS	with.global_superiortemporal_surfavg	Random effect model	0.004	(-0.051,0.06)	0.875701	0.95605	0.700493
IBS	with.global_temporalpole_thickavg	Random effect model	0.005	(-0.061,0.071)	0.87731	0.95605	0.714493
IBS	with.global_entorhinal_surfavg	Random effect model	0.004	(-0.05,0.058)	0.883925	0.95605	0.979449
IBS	with.global_parsorbitalis_thickavg	Random effect model	0.004	(-0.053,0.061)	0.884797	0.95605	0.984579
IBS	without.global_caudalanteriorcingulate_thickavg	Random effect model	0.005	(-0.059,0.068)	0.888983	0.95605	0.431351
IBS	with.global_supramarginal_thickavg	Random effect model	0.004	(-0.055,0.063)	0.893462	0.95605	0.997792
FD	with.global_paracentral_thickavg	Random effect model	-0.004	(-0.062,0.054)	0.89688	0.95605	0.805202
FD	without.global_supramarginal_surfavg	Random effect model	0.003	(-0.053,0.059)	0.909237	0.95605	0.503569
FD	without.global_cuneus_thickavg	Random effect model	0.003	(-0.053,0.059)	0.912239	0.95605	0.545242
IBS	with.global_parsopercularis_thickavg	Random effect model	-0.003	(-0.056,0.05)	0.912758	0.95605	0.921623
IBS	with.global_lateraloccipital_thickavg	Random effect model	-0.003	(-0.06,0.054)	0.91326	0.95605	0.836066
FD	without.global_parahippocampal_surfavg	Random effect model	-0.003	(-0.053,0.048)	0.913962	0.95605	0.704026
IBS	with.global_inferiortemporal_surfavg	Random effect model	0.003	(-0.05,0.056)	0.917168	0.95605	0.421062
IBS	with.global_lateralorbitofrontal_thickavg	Random effect model	-0.003	(-0.056,0.051)	0.918698	0.95605	0.827562
IBS	without.global_temporalpole_thickavg	Random effect model	0.003	(-0.055,0.061)	0.918783	0.95605	0.598756
IBS	with.global_paracentral_surfavg	Random effect model	0.003	(-0.051,0.056)	0.920705	0.95605	0.413788
IBS	with.global_isthmuscingulate_thickavg	Random effect model	0.003	(-0.051,0.056)	0.921411	0.95605	0.912912
IBS	with.global_middletemporal_surfavg	Random effect model	0.003	(-0.054,0.059)	0.926932	0.958177	0.626733
FD	without.global_posteriorcingulate_thickavg	Random effect model	0.002	(-0.06,0.064)	0.949467	0.977809	0.855688
FD	with.global_temporalpole_surfavg	Random effect model	0.001	(-0.046,0.049)	0.96046	0.985453	0.665406
IBS	without.global_lingual_thickavg	Random effect model	-0.001	(-0.057,0.055)	0.968257	0.989774	0.996339
FD	without.global_isthmuscingulate_thickavg	Random effect model	0.001	(-0.048,0.05)	0.974924	0.992912	0.594212
FD	with.global_precentral_thickavg	Random effect model	0.001	(-0.057,0.058)	0.979423	0.993826	0.890077
FD	without.global_transversetemporal_thickavg	Random effect model	-0.001	(-0.054,0.053)	0.984194	0.994726	0.598283
IBS	with.global_frontalpole_thickavg	Random effect model	0	(-0.054,0.053)	0.991815	0.994726	0.77738
FD	without.global_medialorbitofrontal_thickavg	Random effect model	0	(-0.049,0.049)	0.994295	0.994726	0.575149
IBS	with.global_caudalmiddlefrontal_thickavg	Random effect model	0	(-0.057,0.058)	0.994726	0.994726	0.822756

## Sheet: S8
Exposure	Outcome	nSNP	IVW				MR-Egger			Weighted Median			Q-test P-value of IVW method	Q-test P-value of MR-Egger method	MR-Egger intercept test P-value
			Beta	95%CI	P.FDR	P	Beta	95%CI	P.FDR	Beta	95%CI	P.FDR
with.global_caudalanteriorcingulate_surfavg	IBS	20	1.267	(1.128, 1.424)	0.018905	0	1.307	(0.915, 1.866)	0.986897	1.306	(1.05, 1.625)	0.994669	0.929	0.902	0.852
without.global_posteriorcingulate_thickavg	IBS	31	0.809	(0.706, 0.928)	0.282965	0.002	1.082	(0.63, 1.86)	0.986897	0.807	(0.659, 0.989)	0.994669	0.485	0.494	0.286
without.global_parsorbitalis_thickavg	IBS	7	0.76	(0.633, 0.912)	0.282965	0.003	0.712	(0.397, 1.274)	0.986897	0.791	(0.556, 1.125)	0.994669	0.838	0.746	0.813
without.global_rostralmiddlefrontal_surfavg	FD	35	1.165	(1.05, 1.294)	0.282965	0.004	1.287	(0.853, 1.943)	0.986897	1.204	(1.023, 1.417)	0.994669	0.776	0.747	0.625
without.global_superiorfrontal_surfavg	IBS	34	0.877	(0.794, 0.969)	0.512149	0.01	1.224	(0.791, 1.897)	0.986897	0.92	(0.781, 1.085)	0.994669	0.869	0.914	0.131
without.global_cuneus_thickavg	FD	19	1.251	(1.051, 1.49)	0.512149	0.012	1.544	(0.812, 2.938)	0.986897	1.219	(0.946, 1.571)	0.994669	0.51	0.471	0.514
with.global_precentral_surfavg	FD	22	0.904	(0.829, 0.985)	0.512149	0.022	0.846	(0.713, 1.003)	0.986897	0.86	(0.746, 0.991)	0.994669	0.917	0.925	0.323
with.global_supramarginal_thickavg	FD	13	1.256	(1.032, 1.528)	0.512149	0.023	0.474	(0.125, 1.804)	0.986897	1.213	(0.881, 1.668)	0.994669	0.724	0.827	0.175
without.global_precuneus_surfavg	IBS	38	0.903	(0.826, 0.986)	0.512149	0.023	0.927	(0.551, 1.56)	0.986897	0.942	(0.801, 1.108)	0.994669	0.982	0.975	0.918
with.global_posteriorcingulate_surfavg	FD	19	0.823	(0.696, 0.975)	0.512149	0.024	0.843	(0.442, 1.608)	0.986897	0.797	(0.631, 1.006)	0.994669	0.492	0.424	0.942
without.global_parahippocampal_thickavg	IBS	22	0.814	(0.679, 0.977)	0.512149	0.027	0.723	(0.356, 1.466)	0.986897	0.73	(0.58, 0.921)	0.994669	0.127	0.102	0.736
Full_Thickness	IBS	34	0.866	(0.762, 0.984)	0.512149	0.028	0.866	(0.503, 1.489)	0.986897	0.892	(0.738, 1.08)	0.994669	0.531	0.481	1
with.global_parahippocampal_surfavg	IBS	17	0.852	(0.739, 0.983)	0.512149	0.028	0.841	(0.334, 2.116)	0.986897	0.866	(0.686, 1.094)	0.994669	0.847	0.796	0.977
without.global_superiorparietal_thickavg	FD	24	1.153	(1.016, 1.309)	0.512149	0.028	1.002	(0.606, 1.655)	0.99706	1.162	(0.941, 1.436)	0.994669	0.833	0.807	0.571
with.global_transversetemporal_thickavg	IBS	14	0.777	(0.62, 0.974)	0.512149	0.029	0.9	(0.533, 1.519)	0.986897	0.988	(0.736, 1.327)	0.994669	0.185	0.158	0.55
with.global_paracentral_surfavg	FD	18	0.844	(0.722, 0.987)	0.512149	0.033	1.002	(0.427, 2.349)	0.99706	0.917	(0.716, 1.175)	0.994669	0.781	0.734	0.692
without.global_insula_thickavg	FD	19	0.808	(0.664, 0.983)	0.512149	0.033	0.727	(0.255, 2.068)	0.986897	0.894	(0.698, 1.147)	0.994669	0.145	0.112	0.842
with.global_postcentral_surfavg	FD	21	0.857	(0.743, 0.989)	0.512149	0.035	0.779	(0.586, 1.036)	0.986897	0.815	(0.682, 0.974)	0.994669	0.148	0.137	0.456
without.global_caudalanteriorcingulate_thickavg	FD	21	0.841	(0.716, 0.989)	0.512149	0.036	0.928	(0.554, 1.555)	0.986897	0.851	(0.662, 1.094)	0.994669	0.665	0.613	0.697
with.global_fusiform_thickavg	FD	10	0.785	(0.625, 0.986)	0.512149	0.037	0.675	(0.293, 1.556)	0.986897	0.708	(0.498, 1.008)	0.994669	0.62	0.534	0.719
with.global_parsorbitalis_surfavg	FD	25	1.147	(1.005, 1.309)	0.548604	0.042	0.773	(0.409, 1.463)	0.986897	1.048	(0.845, 1.3)	0.994669	0.769	0.803	0.225
with.global_lateraloccipital_thickavg	IBS	16	0.83	(0.689, 1.001)	0.619957	0.051	0.784	(0.424, 1.45)	0.986897	0.81	(0.619, 1.06)	0.994669	0.443	0.373	0.851
with.global_temporalpole_thickavg	FD	15	1.16	(0.999, 1.346)	0.619957	0.052	1.327	(0.723, 2.436)	0.986897	1.209	(0.935, 1.562)	0.994669	0.883	0.849	0.652
without.global_parahippocampal_surfavg	IBS	15	0.824	(0.676, 1.006)	0.643417	0.057	0.922	(0.311, 2.737)	0.986897	0.721	(0.556, 0.935)	0.994669	0.291	0.233	0.84
without.global_postcentral_thickavg	FD	21	0.89	(0.788, 1.005)	0.643417	0.06	0.806	(0.631, 1.03)	0.986897	0.837	(0.689, 1.016)	0.994669	0.627	0.621	0.363
without.global_lateralorbitofrontal_surfavg	FD	34	1.106	(0.995, 1.229)	0.643417	0.061	1.368	(0.951, 1.966)	0.986897	1.058	(0.898, 1.247)	0.994669	0.854	0.875	0.232
without.global_lateralorbitofrontal_thickavg	IBS	18	0.884	(0.777, 1.007)	0.643417	0.063	0.994	(0.549, 1.801)	0.99706	0.925	(0.733, 1.168)	0.994669	0.919	0.894	0.693
without.global_paracentral_thickavg	IBS	13	0.799	(0.629, 1.015)	0.643417	0.066	0.755	(0.317, 1.798)	0.986897	0.922	(0.684, 1.241)	0.994669	0.126	0.09	0.896
with.global_parsopercularis_thickavg	IBS	20	0.887	(0.779, 1.009)	0.643417	0.068	0.812	(0.517, 1.276)	0.986897	0.904	(0.72, 1.134)	0.994669	0.906	0.879	0.688
without.global_rostralanteriorcingulate_thickavg	FD	23	0.833	(0.681, 1.017)	0.674307	0.073	1.248	(0.647, 2.409)	0.986897	0.752	(0.582, 0.973)	0.994669	0.122	0.148	0.219
with.global_posteriorcingulate_surfavg	IBS	20	0.871	(0.747, 1.016)	0.697653	0.078	0.923	(0.52, 1.638)	0.986897	0.873	(0.695, 1.097)	0.994669	0.613	0.55	0.837
with.global_precuneus_surfavg	IBS	36	0.908	(0.813, 1.014)	0.720448	0.088	0.803	(0.605, 1.066)	0.986897	1.006	(0.849, 1.192)	0.994669	0.44	0.433	0.362
Full_SurfArea	FD	45	1.093	(0.987, 1.211)	0.720448	0.089	0.955	(0.674, 1.353)	0.986897	1.051	(0.907, 1.217)	0.994669	0.433	0.418	0.431
without.global_parstriangularis_thickavg	IBS	19	1.196	(0.97, 1.476)	0.720448	0.095	0.803	(0.491, 1.314)	0.986897	1.023	(0.798, 1.311)	0.994669	0.082	0.155	0.101
with.global_frontalpole_surfavg	IBS	14	0.858	(0.715, 1.028)	0.720448	0.097	1.039	(0.585, 1.848)	0.990197	1.03	(0.788, 1.346)	0.994669	0.619	0.58	0.499
with.global_rostralanteriorcingulate_thickavg	FD	15	0.84	(0.684, 1.032)	0.720448	0.097	1.296	(0.676, 2.482)	0.986897	0.83	(0.629, 1.095)	0.994669	0.49	0.563	0.191
without.global_bankssts_surfavg	IBS	26	1.102	(0.979, 1.241)	0.720448	0.108	0.891	(0.481, 1.651)	0.986897	1.144	(0.95, 1.378)	0.994669	0.811	0.791	0.496
without.global_parsopercularis_thickavg	FD	19	0.888	(0.767, 1.026)	0.720448	0.108	1.001	(0.663, 1.512)	0.99706	0.942	(0.736, 1.205)	0.994669	0.792	0.762	0.537
without.global_entorhinal_thickavg	FD	13	0.844	(0.687, 1.039)	0.720448	0.109	0.879	(0.514, 1.502)	0.986897	0.798	(0.606, 1.05)	0.994669	0.413	0.335	0.877
without.global_middletemporal_thickavg	IBS	20	1.119	(0.975, 1.285)	0.720448	0.111	1.231	(0.829, 1.829)	0.986897	1.118	(0.899, 1.391)	0.994669	0.688	0.643	0.614
with.global_caudalmiddlefrontal_surfavg	IBS	16	0.884	(0.759, 1.03)	0.720448	0.114	0.919	(0.508, 1.662)	0.986897	0.853	(0.672, 1.083)	0.994669	0.704	0.634	0.896
without.global_frontalpole_surfavg	IBS	18	0.872	(0.736, 1.034)	0.720448	0.114	1.099	(0.54, 2.236)	0.986897	0.868	(0.667, 1.129)	0.994669	0.706	0.672	0.518
without.global_temporalpole_thickavg	IBS	16	0.864	(0.719, 1.039)	0.720448	0.12	1.208	(0.701, 2.082)	0.986897	0.915	(0.697, 1.201)	0.994669	0.417	0.46	0.222
with.global_frontalpole_thickavg	IBS	15	1.157	(0.962, 1.392)	0.720448	0.122	1.119	(0.636, 1.969)	0.986897	0.981	(0.762, 1.263)	0.994669	0.462	0.387	0.905
without.global_postcentral_thickavg	IBS	21	0.897	(0.782, 1.029)	0.720448	0.122	0.951	(0.731, 1.237)	0.986897	0.877	(0.726, 1.058)	0.994669	0.274	0.238	0.614
with.global_entorhinal_surfavg	FD	23	1.139	(0.965, 1.345)	0.720448	0.123	0.742	(0.383, 1.44)	0.986897	1.136	(0.916, 1.409)	0.994669	0.234	0.273	0.205
without.global_medialorbitofrontal_thickavg	FD	18	0.856	(0.702, 1.043)	0.720448	0.123	1.325	(0.713, 2.462)	0.986897	0.877	(0.67, 1.149)	0.994669	0.275	0.345	0.166
with.global_postcentral_surfavg	IBS	21	0.896	(0.779, 1.032)	0.738099	0.129	0.846	(0.637, 1.123)	0.986897	0.948	(0.796, 1.128)	0.994669	0.138	0.114	0.647
with.global_rostralanteriorcingulate_surfavg	IBS	18	0.872	(0.728, 1.045)	0.738099	0.137	0.975	(0.521, 1.822)	0.99706	0.982	(0.76, 1.27)	0.994669	0.395	0.338	0.72
without.global_lateraloccipital_thickavg	IBS	29	0.909	(0.801, 1.031)	0.738099	0.138	0.554	(0.302, 1.015)	0.986897	0.917	(0.745, 1.128)	0.994669	0.822	0.892	0.11
without.global_parsopercularis_surfavg	IBS	26	0.908	(0.797, 1.033)	0.738099	0.143	1.278	(0.838, 1.949)	0.986897	0.949	(0.77, 1.171)	0.994669	0.672	0.776	0.106
without.global_parsopercularis_thickavg	IBS	19	0.877	(0.736, 1.046)	0.738099	0.143	0.71	(0.465, 1.084)	0.986897	0.923	(0.721, 1.183)	0.994669	0.341	0.352	0.299
without.global_superiorparietal_surfavg	FD	42	1.073	(0.976, 1.18)	0.738099	0.145	1.616	(1.042, 2.508)	0.986897	1.03	(0.874, 1.214)	0.994669	0.924	0.967	0.066
with.global_parahippocampal_thickavg	IBS	19	0.868	(0.716, 1.051)	0.738099	0.148	0.652	(0.318, 1.336)	0.986897	1.037	(0.811, 1.324)	0.994669	0.158	0.148	0.428
without.global_caudalanteriorcingulate_thickavg	IBS	21	0.874	(0.726, 1.051)	0.738099	0.153	1.097	(0.634, 1.897)	0.986897	0.918	(0.707, 1.192)	0.994669	0.273	0.263	0.397
with.global_caudalmiddlefrontal_thickavg	FD	20	0.895	(0.767, 1.043)	0.738099	0.154	0.765	(0.531, 1.101)	0.986897	0.938	(0.736, 1.195)	0.994669	0.663	0.661	0.355
with.global_postcentral_thickavg	FD	24	0.906	(0.79, 1.038)	0.738099	0.154	0.845	(0.668, 1.069)	0.986897	0.842	(0.716, 0.99)	0.994669	0.081	0.073	0.485
without.global_lateraloccipital_thickavg	FD	29	1.106	(0.962, 1.272)	0.738099	0.155	0.847	(0.455, 1.574)	0.986897	1.103	(0.887, 1.373)	0.994669	0.653	0.642	0.391
with.global_precentral_thickavg	IBS	21	0.905	(0.788, 1.04)	0.741385	0.159	1.037	(0.696, 1.544)	0.986897	0.991	(0.788, 1.246)	0.994669	0.815	0.798	0.471
without.global_lingual_surfavg	IBS	38	0.924	(0.828, 1.032)	0.741385	0.162	0.931	(0.657, 1.32)	0.986897	0.944	(0.803, 1.111)	0.994669	0.525	0.478	0.965
without.global_entorhinal_thickavg	IBS	13	1.164	(0.94, 1.44)	0.741385	0.164	0.92	(0.54, 1.568)	0.986897	1.14	(0.864, 1.504)	0.994669	0.312	0.307	0.366
without.global_inferiorparietal_surfavg	FD	31	0.933	(0.844, 1.03)	0.756515	0.17	0.987	(0.546, 1.786)	0.99706	0.942	(0.79, 1.122)	0.994669	0.953	0.938	0.849
with.global_inferiorparietal_surfavg	FD	27	0.908	(0.791, 1.043)	0.756681	0.173	0.735	(0.503, 1.074)	0.986897	0.875	(0.724, 1.057)	0.994669	0.237	0.258	0.251
with.global_inferiorparietal_thickavg	FD	13	1.14	(0.943, 1.377)	0.756681	0.175	1.224	(0.79, 1.898)	0.986897	1.222	(0.93, 1.606)	0.994669	0.639	0.566	0.722
without.global_pericalcarine_surfavg	IBS	57	0.942	(0.863, 1.028)	0.756935	0.179	0.777	(0.585, 1.032)	0.986897	0.954	(0.841, 1.083)	0.994669	0.493	0.529	0.169
with.global_precentral_surfavg	IBS	22	0.928	(0.831, 1.036)	0.756935	0.183	0.928	(0.779, 1.105)	0.986897	0.938	(0.818, 1.076)	0.994669	0.399	0.34	0.999
without.global_rostralanteriorcingulate_thickavg	IBS	22	0.867	(0.702, 1.07)	0.756935	0.184	0.687	(0.329, 1.438)	0.986897	0.797	(0.622, 1.023)	0.994669	0.057	0.049	0.527
without.global_middletemporal_thickavg	FD	20	1.102	(0.953, 1.274)	0.757987	0.189	1.245	(0.83, 1.865)	0.986897	1.117	(0.89, 1.401)	0.994669	0.635	0.598	0.531
without.global_caudalmiddlefrontal_surfavg	FD	34	1.085	(0.96, 1.226)	0.757987	0.193	0.974	(0.637, 1.488)	0.990197	1.01	(0.84, 1.214)	0.994669	0.376	0.343	0.606
without.global_entorhinal_surfavg	IBS	27	0.932	(0.839, 1.036)	0.757987	0.193	1.011	(0.679, 1.505)	0.99706	0.886	(0.74, 1.06)	0.994669	0.916	0.896	0.677
without.global_frontalpole_thickavg	FD	15	0.832	(0.628, 1.101)	0.757987	0.198	0.91	(0.366, 2.26)	0.986897	0.963	(0.705, 1.317)	0.994669	0.022	0.015	0.842
with.global_superiortemporal_surfavg	IBS	25	1.1	(0.951, 1.273)	0.757987	0.199	1.165	(0.618, 2.197)	0.986897	0.957	(0.777, 1.178)	0.994669	0.435	0.38	0.858
with.global_lingual_surfavg	FD	39	1.089	(0.955, 1.241)	0.757987	0.203	1.247	(0.745, 2.085)	0.986897	1.047	(0.877, 1.249)	0.994669	0.076	0.066	0.597
without.global_medialorbitofrontal_thickavg	IBS	18	0.871	(0.703, 1.079)	0.757987	0.205	0.986	(0.484, 2.009)	0.99706	0.848	(0.656, 1.094)	0.994669	0.11	0.086	0.725
with.global_parahippocampal_thickavg	FD	19	0.898	(0.758, 1.062)	0.757987	0.208	1.057	(0.559, 1.996)	0.986897	0.902	(0.709, 1.149)	0.994669	0.484	0.435	0.608
with.global_fusiform_thickavg	IBS	8	1.163	(0.919, 1.473)	0.757987	0.209	0.435	(0.145, 1.307)	0.986897	1.03	(0.719, 1.476)	0.994669	0.647	0.935	0.12
without.global_superiorfrontal_surfavg	FD	34	0.931	(0.832, 1.043)	0.772725	0.217	0.989	(0.632, 1.548)	0.99706	1.008	(0.844, 1.204)	0.994669	0.632	0.588	0.786
with.global_medialorbitofrontal_thickavg	FD	11	0.805	(0.57, 1.137)	0.772725	0.219	1.857	(0.48, 7.181)	0.986897	0.884	(0.609, 1.283)	0.994669	0.054	0.081	0.243
with.global_transversetemporal_surfavg	FD	24	1.09	(0.947, 1.255)	0.772725	0.228	0.941	(0.548, 1.614)	0.986897	1.072	(0.868, 1.324)	0.994669	0.577	0.536	0.583
with.global_entorhinal_thickavg	FD	12	0.87	(0.692, 1.095)	0.772725	0.236	1.159	(0.599, 2.24)	0.986897	0.827	(0.618, 1.108)	0.994669	0.262	0.255	0.385
with.global_rostralmiddlefrontal_thickavg	FD	13	0.885	(0.722, 1.084)	0.772725	0.237	0.843	(0.558, 1.272)	0.986897	0.961	(0.713, 1.297)	0.994669	0.468	0.391	0.792
without.global_frontalpole_surfavg	FD	18	1.117	(0.928, 1.345)	0.772725	0.24	1.13	(0.545, 2.345)	0.986897	1.102	(0.836, 1.453)	0.994669	0.574	0.503	0.975
without.global_transversetemporal_thickavg	IBS	18	0.903	(0.761, 1.072)	0.772725	0.242	0.918	(0.605, 1.392)	0.986897	1.006	(0.795, 1.274)	0.994669	0.442	0.374	0.935
with.global_pericalcarine_thickavg	FD	10	0.888	(0.724, 1.088)	0.772725	0.251	1.762	(0.682, 4.551)	0.986897	0.871	(0.643, 1.18)	0.994669	0.59	0.721	0.183
without.global_bankssts_surfavg	FD	26	0.928	(0.817, 1.054)	0.772725	0.251	0.86	(0.458, 1.615)	0.986897	0.949	(0.784, 1.148)	0.994669	0.705	0.655	0.81
with.global_parstriangularis_surfavg	IBS	31	1.068	(0.954, 1.194)	0.772725	0.253	0.984	(0.733, 1.319)	0.994416	1.018	(0.855, 1.213)	0.994669	0.541	0.507	0.557
with.global_superiorfrontal_thickavg	IBS	15	0.92	(0.799, 1.061)	0.772725	0.253	0.942	(0.527, 1.682)	0.986897	0.935	(0.72, 1.216)	0.994669	0.937	0.906	0.935
without.global_superiorparietal_surfavg	IBS	42	0.927	(0.813, 1.056)	0.772725	0.253	0.796	(0.477, 1.328)	0.986897	0.94	(0.795, 1.112)	0.994669	0.048	0.042	0.55
without.global_fusiform_surfavg	FD	30	1.074	(0.95, 1.214)	0.772725	0.256	1.136	(0.754, 1.711)	0.986897	1.099	(0.907, 1.333)	0.994669	0.724	0.681	0.778
without.global_inferiortemporal_thickavg	FD	15	0.926	(0.807, 1.062)	0.772725	0.272	0.88	(0.39, 1.985)	0.986897	0.899	(0.675, 1.199)	0.994669	0.971	0.953	0.902
without.global_superiorfrontal_thickavg	IBS	21	0.891	(0.722, 1.098)	0.772725	0.278	0.687	(0.261, 1.805)	0.986897	0.964	(0.749, 1.241)	0.994669	0.036	0.029	0.596
without.global_caudalmiddlefrontal_thickavg	IBS	17	1.089	(0.933, 1.271)	0.772725	0.279	0.748	(0.419, 1.336)	0.986897	0.967	(0.75, 1.248)	0.994669	0.793	0.852	0.2
without.global_parahippocampal_thickavg	FD	22	0.913	(0.774, 1.077)	0.772725	0.281	1.238	(0.662, 2.314)	0.986897	0.866	(0.69, 1.086)	0.994669	0.386	0.385	0.335
without.global_parsorbitalis_surfavg	IBS	32	0.941	(0.843, 1.051)	0.772725	0.284	0.895	(0.498, 1.608)	0.986897	0.952	(0.798, 1.137)	0.994669	0.796	0.757	0.865
without.global_parsorbitalis_thickavg	FD	7	0.865	(0.662, 1.13)	0.772725	0.286	1.302	(0.718, 2.361)	0.986897	0.957	(0.669, 1.369)	0.994669	0.46	0.643	0.189
with.global_paracentral_surfavg	IBS	18	1.081	(0.937, 1.247)	0.772725	0.287	0.664	(0.289, 1.526)	0.986897	1.026	(0.81, 1.299)	0.994669	0.867	0.896	0.257
with.global_parsopercularis_thickavg	FD	20	0.914	(0.774, 1.08)	0.772725	0.293	0.83	(0.522, 1.322)	0.986897	0.886	(0.69, 1.137)	0.994669	0.502	0.448	0.668
without.global_parsorbitalis_surfavg	FD	32	0.929	(0.809, 1.066)	0.772725	0.293	0.787	(0.409, 1.516)	0.986897	0.901	(0.75, 1.082)	0.994669	0.245	0.218	0.616
with.global_isthmuscingulate_surfavg	IBS	15	0.916	(0.778, 1.079)	0.772725	0.294	0.894	(0.493, 1.622)	0.986897	1.009	(0.789, 1.29)	0.994669	0.699	0.626	0.934
with.global_parsorbitalis_thickavg	IBS	15	0.935	(0.826, 1.06)	0.772725	0.294	0.939	(0.511, 1.727)	0.986897	0.982	(0.777, 1.243)	0.994669	0.953	0.927	0.989
with.global_cuneus_surfavg	IBS	29	0.93	(0.813, 1.065)	0.772725	0.295	0.908	(0.577, 1.431)	0.986897	0.951	(0.786, 1.151)	0.994669	0.348	0.301	0.914
without.global_posteriorcingulate_thickavg	FD	31	0.932	(0.818, 1.063)	0.772725	0.297	1.201	(0.689, 2.093)	0.986897	0.963	(0.785, 1.182)	0.994669	0.676	0.672	0.364
without.global_pericalcarine_thickavg	FD	17	1.11	(0.912, 1.351)	0.772725	0.298	1.517	(0.661, 3.48)	0.986897	1.074	(0.847, 1.362)	0.994669	0.224	0.205	0.459
with.global_cuneus_thickavg	FD	10	0.843	(0.61, 1.164)	0.772725	0.3	1.727	(0.708, 4.211)	0.986897	0.851	(0.6, 1.206)	0.994669	0.137	0.259	0.133
with.global_paracentral_thickavg	FD	15	0.885	(0.702, 1.115)	0.772725	0.3	1.96	(0.463, 8.292)	0.986897	0.924	(0.7, 1.22)	0.994669	0.124	0.14	0.294
with.global_superiorfrontal_surfavg	IBS	18	1.085	(0.929, 1.266)	0.772725	0.302	1.499	(0.843, 2.666)	0.986897	1.083	(0.847, 1.385)	0.994669	0.753	0.784	0.263
with.global_temporalpole_surfavg	FD	13	0.888	(0.709, 1.112)	0.772725	0.302	1.834	(0.87, 3.869)	0.986897	0.84	(0.614, 1.149)	0.994669	0.55	0.821	0.07
with.global_superiorparietal_thickavg	FD	17	1.09	(0.922, 1.288)	0.772725	0.312	1.091	(0.698, 1.706)	0.986897	1.074	(0.853, 1.351)	0.994669	0.362	0.298	0.995
with.global_superiorfrontal_surfavg	FD	18	1.067	(0.941, 1.209)	0.772725	0.313	1.047	(0.583, 1.882)	0.986897	1.092	(0.851, 1.402)	0.994669	0.966	0.948	0.949
without.global_medialorbitofrontal_surfavg	FD	31	0.94	(0.833, 1.061)	0.772725	0.316	1.211	(0.815, 1.8)	0.986897	1.009	(0.832, 1.224)	0.994669	0.611	0.653	0.197
with.global_isthmuscingulate_surfavg	FD	15	1.095	(0.916, 1.309)	0.772725	0.317	1.114	(0.604, 2.054)	0.986897	1.037	(0.8, 1.344)	0.994669	0.584	0.505	0.956
with.global_superiorparietal_thickavg	IBS	17	0.922	(0.786, 1.081)	0.772725	0.317	0.614	(0.409, 0.921)	0.986897	0.975	(0.774, 1.23)	0.994669	0.409	0.669	0.051
with.global_caudalmiddlefrontal_surfavg	FD	16	1.119	(0.897, 1.397)	0.772725	0.318	1.313	(0.603, 2.863)	0.986897	1.171	(0.895, 1.533)	0.994669	0.078	0.06	0.68
without.global_rostralmiddlefrontal_surfavg	IBS	35	0.956	(0.876, 1.044)	0.772725	0.319	1.044	(0.698, 1.561)	0.986897	0.941	(0.803, 1.103)	0.994669	0.968	0.96	0.658
with.global_precentral_thickavg	FD	21	1.089	(0.919, 1.291)	0.776626	0.324	1.248	(0.821, 1.895)	0.986897	1.054	(0.84, 1.323)	0.994669	0.432	0.4	0.494
Full_Thickness	FD	34	0.936	(0.82, 1.069)	0.782553	0.329	1.02	(0.584, 1.781)	0.99706	0.968	(0.802, 1.169)	0.994669	0.499	0.454	0.758
with.global_superiortemporal_thickavg	FD	20	0.931	(0.806, 1.076)	0.7859	0.333	1.08	(0.735, 1.586)	0.986897	0.939	(0.748, 1.179)	0.994669	0.62	0.602	0.421
with.global_inferiorparietal_thickavg	IBS	13	0.904	(0.735, 1.111)	0.790426	0.338	1.006	(0.645, 1.568)	0.99706	0.9	(0.685, 1.182)	0.994669	0.428	0.371	0.603
without.global_parstriangularis_surfavg	FD	33	1.059	(0.938, 1.197)	0.820243	0.354	1.188	(0.814, 1.735)	0.986897	1.004	(0.85, 1.186)	0.994669	0.369	0.341	0.534
with.global_bankssts_surfavg	IBS	18	1.102	(0.892, 1.362)	0.822218	0.366	0.812	(0.362, 1.819)	0.986897	1.106	(0.856, 1.429)	0.994669	0.074	0.069	0.452
without.global_cuneus_surfavg	FD	32	0.945	(0.835, 1.07)	0.822218	0.37	1.634	(1.034, 2.58)	0.986897	0.896	(0.746, 1.076)	0.994669	0.567	0.813	0.021
with.global_rostralanteriorcingulate_surfavg	FD	18	1.072	(0.916, 1.255)	0.822218	0.386	1.48	(0.806, 2.716)	0.986897	1.042	(0.813, 1.335)	0.994669	0.736	0.756	0.292
with.global_lingual_thickavg	IBS	23	1.085	(0.902, 1.303)	0.822218	0.387	1.034	(0.544, 1.965)	0.994416	1.132	(0.901, 1.422)	0.994669	0.154	0.122	0.881
with.global_caudalanteriorcingulate_thickavg	FD	12	0.9	(0.709, 1.143)	0.822218	0.389	0.948	(0.471, 1.909)	0.986897	0.846	(0.613, 1.168)	0.994669	0.318	0.247	0.88
with.global_temporalpole_thickavg	IBS	15	1.095	(0.89, 1.347)	0.822218	0.391	1.035	(0.532, 2.014)	0.994416	1.087	(0.84, 1.408)	0.994669	0.291	0.231	0.865
with.global_superiorfrontal_thickavg	FD	15	1.121	(0.863, 1.458)	0.822218	0.392	1.373	(0.634, 2.978)	0.986897	1.181	(0.873, 1.599)	0.994669	0.068	0.055	0.593
with.global_paracentral_thickavg	IBS	15	1.086	(0.898, 1.314)	0.822218	0.393	0.842	(0.246, 2.88)	0.986897	1.165	(0.895, 1.516)	0.994669	0.429	0.367	0.687
without.global_precuneus_thickavg	FD	23	1.061	(0.926, 1.215)	0.822218	0.396	0.846	(0.552, 1.294)	0.986897	1.042	(0.843, 1.289)	0.994669	0.658	0.677	0.278
without.global_rostralmiddlefrontal_thickavg	IBS	19	1.072	(0.911, 1.262)	0.822218	0.401	0.945	(0.558, 1.602)	0.986897	0.99	(0.774, 1.266)	0.994669	0.587	0.536	0.626
with.global_rostralmiddlefrontal_surfavg	IBS	31	1.056	(0.93, 1.198)	0.822218	0.404	1.059	(0.747, 1.501)	0.986897	1.046	(0.877, 1.247)	0.994669	0.338	0.292	0.986
without.global_insula_thickavg	IBS	19	0.941	(0.816, 1.085)	0.822218	0.404	1.44	(0.611, 3.395)	0.986897	1.019	(0.806, 1.288)	0.994669	0.763	0.77	0.335
without.global_parstriangularis_thickavg	FD	18	1.084	(0.896, 1.311)	0.822218	0.408	0.969	(0.589, 1.596)	0.990197	1.085	(0.851, 1.383)	0.994669	0.328	0.282	0.64
without.global_posteriorcingulate_surfavg	IBS	19	0.927	(0.775, 1.109)	0.822218	0.408	2.404	(1.037, 5.571)	0.986897	0.94	(0.741, 1.192)	0.994669	0.254	0.497	0.037
without.global_inferiortemporal_surfavg	FD	36	1.035	(0.953, 1.125)	0.822218	0.409	1.218	(0.738, 2.008)	0.986897	1.072	(0.915, 1.256)	0.994669	0.997	0.996	0.517
with.global_insula_surfavg	FD	30	1.065	(0.916, 1.238)	0.822218	0.413	1.014	(0.574, 1.79)	0.99706	1.17	(0.958, 1.43)	0.994669	0.25	0.211	0.861
with.global_insula_thickavg	FD	23	0.943	(0.817, 1.088)	0.822218	0.42	1.092	(0.585, 2.039)	0.986897	0.945	(0.757, 1.178)	0.994669	0.758	0.719	0.638
with.global_postcentral_thickavg	IBS	24	0.955	(0.851, 1.071)	0.822218	0.427	1.003	(0.823, 1.223)	0.99706	0.943	(0.81, 1.099)	0.994669	0.382	0.347	0.553
with.global_pericalcarine_surfavg	FD	49	0.962	(0.874, 1.059)	0.822218	0.432	1.256	(0.908, 1.736)	0.986897	0.965	(0.838, 1.11)	0.994669	0.359	0.431	0.099
without.global_pericalcarine_thickavg	IBS	17	1.049	(0.93, 1.184)	0.822218	0.434	0.7	(0.342, 1.432)	0.986897	0.959	(0.761, 1.208)	0.994669	0.953	0.969	0.271
with.global_parstriangularis_thickavg	IBS	17	1.094	(0.873, 1.371)	0.822218	0.435	0.821	(0.453, 1.488)	0.986897	1.047	(0.8, 1.369)	0.994669	0.087	0.095	0.323
with.global_posteriorcingulate_thickavg	IBS	19	0.939	(0.801, 1.1)	0.822218	0.435	0.857	(0.429, 1.71)	0.986897	1.004	(0.79, 1.277)	0.994669	0.673	0.612	0.791
without.global_postcentral_surfavg	IBS	31	0.946	(0.823, 1.088)	0.822218	0.435	0.908	(0.573, 1.437)	0.986897	1.015	(0.855, 1.205)	0.994669	0.134	0.11	0.855
with.global_inferiortemporal_surfavg	IBS	28	0.937	(0.797, 1.103)	0.822218	0.436	1.233	(0.765, 1.987)	0.986897	0.926	(0.741, 1.157)	0.994669	0.27	0.293	0.243
without.global_precuneus_thickavg	IBS	23	0.939	(0.8, 1.101)	0.822218	0.436	0.864	(0.54, 1.383)	0.986897	0.949	(0.763, 1.18)	0.994669	0.205	0.171	0.718
with.global_fusiform_surfavg	FD	21	0.95	(0.833, 1.082)	0.822218	0.437	0.783	(0.424, 1.447)	0.986897	0.976	(0.783, 1.216)	0.994669	0.891	0.874	0.53
with.global_lingual_thickavg	FD	23	1.041	(0.939, 1.155)	0.822218	0.441	0.898	(0.512, 1.577)	0.986897	1.047	(0.844, 1.298)	0.994669	0.995	0.993	0.595
without.global_rostralmiddlefrontal_thickavg	FD	19	1.064	(0.908, 1.247)	0.822218	0.441	1.641	(0.957, 2.813)	0.986897	1.013	(0.804, 1.275)	0.994669	0.698	0.818	0.114
without.global_caudalanteriorcingulate_surfavg	FD	31	1.047	(0.932, 1.175)	0.822218	0.442	1.109	(0.818, 1.503)	0.986897	1.114	(0.933, 1.331)	0.994669	0.665	0.623	0.685
with.global_isthmuscingulate_thickavg	FD	19	0.962	(0.871, 1.062)	0.822218	0.444	0.929	(0.405, 2.131)	0.986897	0.995	(0.798, 1.241)	0.994669	0.996	0.993	0.935
with.global_superiortemporal_surfavg	FD	25	0.953	(0.842, 1.079)	0.822218	0.447	0.541	(0.288, 1.014)	0.986897	0.928	(0.758, 1.137)	0.994669	0.856	0.94	0.082
with.global_bankssts_surfavg	FD	18	1.062	(0.907, 1.243)	0.828489	0.453	0.787	(0.408, 1.52)	0.986897	1.094	(0.861, 1.391)	0.994669	0.684	0.679	0.368
without.global_temporalpole_thickavg	FD	16	1.06	(0.909, 1.235)	0.832876	0.459	1.256	(0.72, 2.191)	0.986897	0.997	(0.772, 1.286)	0.994669	0.802	0.772	0.535
with.global_parstriangularis_thickavg	FD	17	0.932	(0.772, 1.125)	0.833655	0.462	0.813	(0.489, 1.349)	0.986897	0.879	(0.674, 1.147)	0.994669	0.454	0.406	0.576
with.global_inferiortemporal_surfavg	FD	28	1.067	(0.895, 1.271)	0.837492	0.469	0.884	(0.524, 1.491)	0.986897	1.079	(0.853, 1.366)	0.994669	0.158	0.146	0.46
without.global_precuneus_surfavg	FD	37	1.052	(0.917, 1.207)	0.837492	0.47	1.868	(1.018, 3.427)	0.986897	1.039	(0.875, 1.233)	0.994669	0.12	0.199	0.066
without.global_caudalmiddlefrontal_surfavg	IBS	34	0.958	(0.851, 1.078)	0.838423	0.474	1.243	(0.834, 1.852)	0.986897	0.952	(0.796, 1.138)	0.994669	0.419	0.456	0.191
with.global_parsorbitalis_surfavg	IBS	25	1.057	(0.907, 1.231)	0.8406	0.478	1.261	(0.652, 2.44)	0.986897	1.032	(0.838, 1.272)	0.994669	0.35	0.314	0.594
without.global_temporalpole_surfavg	FD	16	0.912	(0.702, 1.185)	0.849451	0.49	1.988	(0.936, 4.224)	0.986897	1	(0.743, 1.346)	0.999478	0.013	0.071	0.051
with.global_supramarginal_surfavg	FD	22	1.057	(0.902, 1.239)	0.849451	0.492	1.048	(0.74, 1.483)	0.986897	1.122	(0.924, 1.361)	0.994669	0.089	0.067	0.955
without.global_lateralorbitofrontal_thickavg	FD	18	1.067	(0.886, 1.286)	0.849451	0.494	0.887	(0.459, 1.714)	0.986897	0.974	(0.756, 1.255)	0.994669	0.325	0.286	0.574
[truncated: 116 more rows]
